# Supplementary material for: Phen­yl(pyrrolo[2,1-a]isoquinolin-3-yl)methanone
Source: Acta Crystallogr Sect E Struct Rep Online. 2010 May 19;66(Pt 6):o1376. doi: 10.1107/S1600536810017101 (PMC2979433; doi:10.1107/S1600536810017101)
Supplement: Supplementary file 1 [file e-66-o1376-sup1.cif]

##############################################################################
###                                                                        ###
###        Electronic paper (Acta Crystallographica Section E)             ###
###                                                                        ###
##############################################################################
#                                                                            #
# This CIF contains the data in a paper accepted for publication in Acta     #
# Crystallographica Section E. It conforms to the requirements of Notes      #
# for Authors for Section E, and has been peer reviewed under the auspices   #
# of the IUCr Commission on Journals.                                        #
#                                                                            #
# Full details of the Crystallographic Information File format               #
# are given in the paper "The Crystallographic Information File (CIF):       #
# a New Standard Archive File for Crystallography" by S. R. Hall, F. H.      #
# Allen and I. D. Brown [Acta Cryst. (1991), A47, 655-685].                  #
#                                                                            #
# The current version of the core CIF dictionary is obtainable from          #
# ftp://ftp.iucr.org/pub/cif_core.dic. The current version number is 2.4.    #
#                                                                            #
# Software is freely available for graphical display of the structure(s) in  #
# this CIF.  For information consult the CIF home page http://www.iucr.org/  #
# cif/home.html                                                              #
#                                                                            #
# This file may be used for bona fide research purposes within the           #
# scientific community so long as proper attribution is given to the journal # 
# article from which it was obtained.                                        #
#                                                                            #
##############################################################################
                                             
data_I
_audit_creation_method     SHELXL-97
_chemical_name_systematic
;
Phenyl(pyrrolo[2,1-<i>a</i>]isoquinolin-3-yl)methanone
;
_chemical_name_common     ?
_chemical_formula_moiety     'C19 H13 N O'
_chemical_formula_sum     'C19 H13 N O'
_chemical_formula_iupac     'C19 H13 N O'
_chemical_formula_weight     271.30
_chemical_melting_point     413
_symmetry_cell_setting     monoclinic
_symmetry_space_group_name_H-M     'P 21/c'
_symmetry_space_group_name_Hall     '-P 2ybc'
loop_
    _symmetry_equiv_pos_as_xyz
    'x, y, z'
    '-x, y+1/2, -z+1/2'
    '-x, -y, -z'
    'x, -y-1/2, z-1/2'
_cell_length_a     28.637(6)
_cell_length_b     4.0400(8)
_cell_length_c     11.824(2)
_cell_angle_alpha     90.00
_cell_angle_beta     101.02(3)
_cell_angle_gamma     90.00
_cell_volume     1342.7(5)
_cell_formula_units_Z     4
_cell_measurement_reflns_used     25
_cell_measurement_theta_min     9
_cell_measurement_theta_max     12
_cell_measurement_temperature     295(2)
_exptl_crystal_description     block
_exptl_crystal_colour     colourless
_exptl_crystal_size_max     0.30
_exptl_crystal_size_mid     0.20
_exptl_crystal_size_min     0.10
_exptl_crystal_density_diffrn     1.342
_exptl_crystal_density_meas     ?
_exptl_crystal_density_method     'not measured'
_exptl_crystal_F_000     568
_exptl_absorpt_coefficient_mu     0.083
_exptl_absorpt_correction_type     psi-scan
_exptl_absorpt_process_details     '(XCAD4; Harms & Wocadlo, 1995)'
_exptl_absorpt_correction_T_min     0.9755
_exptl_absorpt_correction_T_max     0.9917
_exptl_special_details
;
;
_diffrn_ambient_temperature     295(2)
_diffrn_radiation_type     MoK\a
_diffrn_radiation_wavelength     0.71073
_diffrn_radiation_source     'fine-focus sealed tube'
_diffrn_radiation_monochromator     graphite
_diffrn_measurement_device_type     'Enraf--Nonius CAD-4'
_diffrn_measurement_method     \w/2\q
_diffrn_detector_area_resol_mean     ?
_diffrn_reflns_number     2351
_diffrn_reflns_av_R_equivalents     0.0000
_diffrn_reflns_av_sigmaI/netI     0.0615
_diffrn_reflns_theta_min     1.45
_diffrn_reflns_theta_max     25.00
_diffrn_reflns_theta_full     25.00
_diffrn_measured_fraction_theta_max     1.000
_diffrn_measured_fraction_theta_full     1.000
_diffrn_reflns_limit_h_min     -34
_diffrn_reflns_limit_h_max     33
_diffrn_reflns_limit_k_min     0
_diffrn_reflns_limit_k_max     4
_diffrn_reflns_limit_l_min     0
_diffrn_reflns_limit_l_max     14
_diffrn_standards_number     3
_diffrn_standards_interval_count     200
_diffrn_standards_interval_time     120
_diffrn_standards_decay_%     0
_refine_special_details
;
Refinement of <i>F</i>^2^ against ALL reflections. The weighted <i>R</i>-factor
wR and goodness of fit <i>S</i> are based on <i>F</i>^2^, conventional
<i>R</i>-factors <i>R</i> are based on <i>F</i>, with <i>F</i> set to zero for
negative <i>F</i>^2^. The threshold expression of <i>F</i>^2^ >
\s(<i>F</i>^2^) is used only for calculating <i>R</i>-factors(gt) etc. and is
not relevant to the choice of reflections for refinement. <i>R</i>-factors
based on <i>F</i>^2^ are statistically about twice as large as those based on
<i>F</i>, and <i>R</i>- factors based on ALL data will be even larger.
;
_reflns_number_total     2351
_reflns_number_gt     1388
_reflns_threshold_expression     I>2\s(I)
_refine_ls_structure_factor_coef     Fsqd
_refine_ls_matrix_type     full
_refine_ls_R_factor_all     0.1299
_refine_ls_R_factor_gt     0.0717
_refine_ls_wR_factor_gt     0.1240
_refine_ls_wR_factor_ref     0.1393
_refine_ls_goodness_of_fit_ref     0.999
_refine_ls_restrained_S_all     0.999
_refine_ls_number_reflns     2351
_refine_ls_number_parameters     190
_refine_ls_number_restraints     0
_refine_ls_hydrogen_treatment     constr
_refine_ls_weighting_scheme     calc
_refine_ls_weighting_details
         'calc w=1/[\s^2^(Fo^2^)+(0.0150P)^2^+2.2500P] where P=(Fo^2^+2Fc^2^)/3'
_atom_sites_solution_hydrogens     geom
_atom_sites_solution_primary     direct
_atom_sites_solution_secondary     difmap
_refine_ls_shift/su_max     0.000
_refine_ls_shift/su_mean     0.000
_refine_diff_density_max     0.230
_refine_diff_density_min     -0.295
_refine_ls_extinction_method     none
_refine_ls_extinction_coef     ?
_refine_ls_abs_structure_details     '(XCAD4; Harms & Wocadlo, 1995)'
loop_
    _atom_type_symbol
    _atom_type_description
    _atom_type_scat_dispersion_real
    _atom_type_scat_dispersion_imag
    _atom_type_scat_source
    'C' 'C' 0.0033 0.0016
                         'International Tables Vol C Tables 4.2.6.8 and 6.1.1.4'
    'H' 'H' 0.0000 0.0000
                         'International Tables Vol C Tables 4.2.6.8 and 6.1.1.4'
    'N' 'N' 0.0061 0.0033
                         'International Tables Vol C Tables 4.2.6.8 and 6.1.1.4'
    'O' 'O' 0.0106 0.0060
                         'International Tables Vol C Tables 4.2.6.8 and 6.1.1.4'
_computing_data_collection     'CAD-4 Software (Enraf--Nonius, 1989)'
_computing_cell_refinement     'CAD-4 Software (Enraf--Nonius, 1989)'
_computing_data_reduction     'XCAD4 (Harms & Wocadlo, 1995)'
_computing_structure_solution     'SHELXTL (Sheldrick, 2008)'
_computing_structure_refinement     'SHELXTL (Sheldrick, 2008)'
_computing_molecular_graphics     'SHELXTL (Sheldrick, 2008)'
_computing_publication_material
                             'SHELXTL (Sheldrick, 2008) and PLATON (Spek, 2009)'
loop_
    _atom_site_type_symbol
    _atom_site_label
    _atom_site_fract_x
    _atom_site_fract_y
    _atom_site_fract_z
    _atom_site_U_iso_or_equiv
    _atom_site_adp_type
    _atom_site_calc_flag
    _atom_site_refinement_flags
    _atom_site_occupancy
    _atom_site_disorder_assembly
    _atom_site_disorder_group
    N N 0.22455(9) 0.5534(7) 0.9319(2) 0.0382(7) Uani d . 1 . .
    C C11 0.19331(11) 0.4146(9) 0.9955(3) 0.0402(9) Uani d . 1 . .
    C C7 0.31218(12) 0.5686(10) 0.9370(3) 0.0485(10) Uani d . 1 . .
    O O 0.30873(9) 0.6625(9) 0.8377(2) 0.0725(10) Uani d . 1 . .
    C C12 0.14286(12) 0.4449(10) 0.9532(3) 0.0447(9) Uani d . 1 . .
    C C3 0.36071(11) 0.5108(10) 1.0092(3) 0.0453(9) Uani d . 1 . .
    C C8 0.27112(11) 0.4828(9) 0.9873(3) 0.0402(9) Uani d . 1 . .
    C C19 0.20843(12) 0.7328(10) 0.8334(3) 0.0461(9) Uani d . 1 . .
    H H19A 0.2302 0.8309 0.7947 0.055 Uiso calc R 1 . .
    C C18 0.16185(12) 0.7680(10) 0.7927(3) 0.0513(10) Uani d . 1 . .
    H H18A 0.1517 0.8929 0.7265 0.062 Uiso calc R 1 . .
    C C2 0.37259(12) 0.6034(10) 1.1233(3) 0.0521(10) Uani d . 1 . .
    H H2A 0.3496 0.6935 1.1600 0.062 Uiso calc R 1 . .
    C C17 0.12699(12) 0.6158(10) 0.8496(3) 0.0483(10) Uani d . 1 . .
    C C9 0.26796(12) 0.3050(10) 1.0848(3) 0.0458(9) Uani d . 1 . .
    H H9A 0.2936 0.2284 1.1389 0.055 Uiso calc R 1 . .
    C C10 0.22029(12) 0.2579(10) 1.0897(3) 0.0477(10) Uani d . 1 . .
    H H10A 0.2086 0.1416 1.1462 0.057 Uiso calc R 1 . .
    C C13 0.10950(12) 0.3043(10) 1.0117(3) 0.0528(10) Uani d . 1 . .
    H H13A 0.1197 0.1878 1.0798 0.063 Uiso calc R 1 . .
    C C14 0.06138(14) 0.3388(13) 0.9681(4) 0.0706(14) Uani d . 1 . .
    H H14A 0.0393 0.2498 1.0080 0.085 Uiso calc R 1 . .
    C C16 0.07802(13) 0.6403(12) 0.8072(3) 0.0628(12) Uani d . 1 . .
    H H16A 0.0672 0.7509 0.7382 0.075 Uiso calc R 1 . .
    C C6 0.45267(14) 0.4265(12) 1.1284(4) 0.0711(13) Uani d . 1 . .
    H H6A 0.4837 0.3990 1.1684 0.085 Uiso calc R 1 . .
    C C15 0.04577(15) 0.5046(13) 0.8655(4) 0.0711(14) Uani d . 1 . .
    H H15A 0.0134 0.5238 0.8361 0.085 Uiso calc R 1 . .
    C C4 0.39519(13) 0.3782(11) 0.9543(3) 0.0567(11) Uani d . 1 . .
    H H4A 0.3875 0.3207 0.8769 0.068 Uiso calc R 1 . .
    C C5 0.44071(14) 0.3323(12) 1.0152(4) 0.0684(13) Uani d . 1 . .
    H H5A 0.4635 0.2365 0.9792 0.082 Uiso calc R 1 . .
    C C1 0.41862(13) 0.5626(12) 1.1833(3) 0.0650(12) Uani d . 1 . .
    H H1A 0.4267 0.6263 1.2602 0.078 Uiso calc R 1 . .
loop_
    _atom_site_aniso_label
    _atom_site_aniso_U_11
    _atom_site_aniso_U_22
    _atom_site_aniso_U_33
    _atom_site_aniso_U_12
    _atom_site_aniso_U_13
    _atom_site_aniso_U_23
    N 0.0359(15) 0.0496(19) 0.0307(13) 0.0024(15) 0.0101(11) -0.0003(15)
    C11 0.0396(19) 0.048(2) 0.0360(17) -0.0023(18) 0.0148(15) -0.0037(18)
    C7 0.046(2) 0.064(3) 0.0387(18) 0.013(2) 0.0169(16) 0.007(2)
    O 0.0555(17) 0.117(3) 0.0500(15) 0.0072(19) 0.0227(13) 0.0212(19)
    C12 0.0393(19) 0.050(2) 0.047(2) -0.0018(19) 0.0148(16) -0.013(2)
    C3 0.0328(18) 0.058(3) 0.049(2) 0.0002(19) 0.0162(16) 0.007(2)
    C8 0.0398(19) 0.050(2) 0.0334(17) 0.0048(18) 0.0122(14) 0.0029(18)
    C19 0.051(2) 0.057(3) 0.0318(17) 0.006(2) 0.0117(15) 0.0012(19)
    C18 0.049(2) 0.064(3) 0.0399(19) 0.017(2) 0.0073(16) 0.009(2)
    C2 0.043(2) 0.062(3) 0.054(2) -0.002(2) 0.0160(17) 0.000(2)
    C17 0.0379(19) 0.061(3) 0.046(2) 0.008(2) 0.0071(15) -0.010(2)
    C9 0.0394(19) 0.060(3) 0.0387(18) 0.008(2) 0.0095(15) 0.0068(19)
    C10 0.045(2) 0.061(3) 0.0396(18) -0.007(2) 0.0161(15) 0.006(2)
    C13 0.046(2) 0.057(3) 0.059(2) -0.008(2) 0.0191(18) -0.010(2)
    C14 0.041(2) 0.091(4) 0.085(3) -0.015(3) 0.026(2) -0.028(3)
    C16 0.046(2) 0.075(3) 0.064(2) 0.012(2) 0.0013(19) -0.008(3)
    C6 0.040(2) 0.082(4) 0.090(3) -0.004(2) 0.008(2) 0.022(3)
    C15 0.042(2) 0.083(4) 0.086(3) 0.003(3) 0.007(2) -0.027(3)
    C4 0.046(2) 0.064(3) 0.066(2) 0.003(2) 0.0244(19) -0.002(2)
    C5 0.048(2) 0.068(3) 0.097(3) 0.006(2) 0.033(2) 0.005(3)
    C1 0.048(2) 0.085(3) 0.060(2) -0.012(3) 0.0059(19) 0.003(3)
_geom_special_details
;
All esds (except the esd in the dihedral angle between two l.s. planes) are
estimated using the full covariance matrix. The cell esds are taken into
account individually in the estimation of esds in distances, angles and
torsion angles; correlations between esds in cell parameters are only used
when they are defined by crystal symmetry. An approximate (isotropic)
treatment of cell esds is used for estimating esds involving l.s. planes.
;
loop_
    _geom_bond_atom_site_label_1
    _geom_bond_atom_site_label_2
    _geom_bond_site_symmetry_2
    _geom_bond_distance
    _geom_bond_publ_flag
    N C19 . 1.374(4) yes
    N C11 . 1.392(4) yes
    N C8 . 1.399(4) yes
    C11 C10 . 1.382(5) ?
    C11 C12 . 1.441(4) ?
    C7 O . 1.220(4) yes
    C7 C8 . 1.458(4) yes
    C7 C3 . 1.504(5) ?
    C12 C13 . 1.402(5) ?
    C12 C17 . 1.404(5) ?
    C3 C2 . 1.379(5) ?
    C3 C4 . 1.388(4) ?
    C8 C9 . 1.376(4) ?
    C19 C18 . 1.336(4) ?
    C19 H19A . 0.9300 ?
    C18 C17 . 1.444(5) ?
    C18 H18A . 0.9300 ?
    C2 C1 . 1.382(5) ?
    C2 H2A . 0.9300 ?
    C17 C16 . 1.399(5) ?
    C9 C10 . 1.390(4) ?
    C9 H9A . 0.9300 ?
    C10 H10A . 0.9300 ?
    C13 C14 . 1.383(5) ?
    C13 H13A . 0.9300 ?
    C14 C15 . 1.383(6) ?
    C14 H14A . 0.9300 ?
    C16 C15 . 1.368(6) ?
    C16 H16A . 0.9300 ?
    C6 C5 . 1.371(5) ?
    C6 C1 . 1.385(5) ?
    C6 H6A . 0.9300 ?
    C15 H15A . 0.9300 ?
    C4 C5 . 1.376(5) ?
    C4 H4A . 0.9300 ?
    C5 H5A . 0.9300 ?
    C1 H1A . 0.9300 ?
loop_
    _geom_angle_atom_site_label_1
    _geom_angle_atom_site_label_2
    _geom_angle_atom_site_label_3
    _geom_angle_site_symmetry_1
    _geom_angle_site_symmetry_3
    _geom_angle
    _geom_angle_publ_flag
    C19 N C11 . . 121.6(3) yes
    C19 N C8 . . 129.8(3) yes
    C11 N C8 . . 108.5(3) yes
    C10 C11 N . . 107.6(3) yes
    C10 C11 C12 . . 133.4(3) ?
    N C11 C12 . . 118.9(3) ?
    O C7 C8 . . 123.0(3) yes
    O C7 C3 . . 119.4(3) yes
    C8 C7 C3 . . 117.4(3) ?
    C13 C12 C17 . . 119.5(3) ?
    C13 C12 C11 . . 121.8(3) ?
    C17 C12 C11 . . 118.7(3) ?
    C2 C3 C4 . . 119.8(3) ?
    C2 C3 C7 . . 122.8(3) ?
    C4 C3 C7 . . 117.2(3) ?
    C9 C8 N . . 106.9(3) ?
    C9 C8 C7 . . 130.8(3) ?
    N C8 C7 . . 122.1(3) ?
    C18 C19 N . . 120.8(3) ?
    C18 C19 H19A . . 119.6 ?
    N C19 H19A . . 119.6 ?
    C19 C18 C17 . . 121.2(3) ?
    C19 C18 H18A . . 119.4 ?
    C17 C18 H18A . . 119.4 ?
    C3 C2 C1 . . 120.2(4) ?
    C3 C2 H2A . . 119.9 ?
    C1 C2 H2A . . 119.9 ?
    C16 C17 C12 . . 118.8(4) ?
    C16 C17 C18 . . 122.5(4) ?
    C12 C17 C18 . . 118.6(3) ?
    C8 C9 C10 . . 109.2(3) ?
    C8 C9 H9A . . 125.4 ?
    C10 C9 H9A . . 125.4 ?
    C11 C10 C9 . . 107.8(3) ?
    C11 C10 H10A . . 126.1 ?
    C9 C10 H10A . . 126.1 ?
    C14 C13 C12 . . 120.0(4) ?
    C14 C13 H13A . . 120.0 ?
    C12 C13 H13A . . 120.0 ?
    C13 C14 C15 . . 120.5(4) ?
    C13 C14 H14A . . 119.7 ?
    C15 C14 H14A . . 119.7 ?
    C15 C16 C17 . . 121.2(4) ?
    C15 C16 H16A . . 119.4 ?
    C17 C16 H16A . . 119.4 ?
    C5 C6 C1 . . 120.1(4) ?
    C5 C6 H6A . . 119.9 ?
    C1 C6 H6A . . 119.9 ?
    C16 C15 C14 . . 120.0(4) ?
    C16 C15 H15A . . 120.0 ?
    C14 C15 H15A . . 120.0 ?
    C5 C4 C3 . . 119.7(4) ?
    C5 C4 H4A . . 120.2 ?
    C3 C4 H4A . . 120.2 ?
    C6 C5 C4 . . 120.5(4) ?
    C6 C5 H5A . . 119.7 ?
    C4 C5 H5A . . 119.7 ?
    C6 C1 C2 . . 119.6(4) ?
    C6 C1 H1A . . 120.2 ?
    C2 C1 H1A . . 120.2 ?
loop_
    _geom_torsion_atom_site_label_1
    _geom_torsion_atom_site_label_2
    _geom_torsion_atom_site_label_3
    _geom_torsion_atom_site_label_4
    _geom_torsion_site_symmetry_1
    _geom_torsion_site_symmetry_2
    _geom_torsion_site_symmetry_3
    _geom_torsion_site_symmetry_4
    _geom_torsion
    _geom_torsion_publ_flag
    C19 N C11 C10 . . . . -178.7(3) ?
    C8 N C11 C10 . . . . -0.2(4) ?
    C19 N C11 C12 . . . . 3.5(5) ?
    C8 N C11 C12 . . . . -178.0(3) ?
    C10 C11 C12 C13 . . . . 1.4(7) ?
    N C11 C12 C13 . . . . 178.5(3) ?
    C10 C11 C12 C17 . . . . -177.5(4) ?
    N C11 C12 C17 . . . . -0.4(5) ?
    O C7 C3 C2 . . . . 138.8(4) ?
    C8 C7 C3 C2 . . . . -46.0(6) ?
    O C7 C3 C4 . . . . -36.8(6) ?
    C8 C7 C3 C4 . . . . 138.3(4) ?
    C19 N C8 C9 . . . . 177.8(3) ?
    C11 N C8 C9 . . . . -0.6(4) ?
    C19 N C8 C7 . . . . -7.2(6) ?
    C11 N C8 C7 . . . . 174.4(3) ?
    O C7 C8 C9 . . . . 162.9(4) ?
    C3 C7 C8 C9 . . . . -12.1(6) ?
    O C7 C8 N . . . . -10.8(6) ?
    C3 C7 C8 N . . . . 174.2(3) ?
    C11 N C19 C18 . . . . -2.9(5) ?
    C8 N C19 C18 . . . . 178.9(4) ?
    N C19 C18 C17 . . . . -0.8(6) ?
    C4 C3 C2 C1 . . . . -0.4(6) ?
    C7 C3 C2 C1 . . . . -175.9(4) ?
    C13 C12 C17 C16 . . . . -0.1(6) ?
    C11 C12 C17 C16 . . . . 178.8(4) ?
    C13 C12 C17 C18 . . . . 178.0(4) ?
    C11 C12 C17 C18 . . . . -3.0(5) ?
    C19 C18 C17 C16 . . . . -178.2(4) ?
    C19 C18 C17 C12 . . . . 3.8(6) ?
    N C8 C9 C10 . . . . 1.2(4) ?
    C7 C8 C9 C10 . . . . -173.2(4) ?
    N C11 C10 C9 . . . . 0.9(4) ?
    C12 C11 C10 C9 . . . . 178.2(4) ?
    C8 C9 C10 C11 . . . . -1.3(5) ?
    C17 C12 C13 C14 . . . . -1.0(6) ?
    C11 C12 C13 C14 . . . . -179.9(4) ?
    C12 C13 C14 C15 . . . . 1.6(7) ?
    C12 C17 C16 C15 . . . . 0.7(6) ?
    C18 C17 C16 C15 . . . . -177.3(4) ?
    C17 C16 C15 C14 . . . . -0.2(7) ?
    C13 C14 C15 C16 . . . . -1.0(7) ?
    C2 C3 C4 C5 . . . . 1.7(6) ?
    C7 C3 C4 C5 . . . . 177.5(4) ?
    C1 C6 C5 C4 . . . . 1.4(7) ?
    C3 C4 C5 C6 . . . . -2.2(7) ?
    C5 C6 C1 C2 . . . . -0.1(7) ?
    C3 C2 C1 C6 . . . . -0.4(7) ?
loop_
    _geom_hbond_atom_site_label_D
    _geom_hbond_atom_site_label_H
    _geom_hbond_atom_site_label_A
    _geom_hbond_site_symmetry_A
    _geom_hbond_distance_DH
    _geom_hbond_distance_HA
    _geom_hbond_distance_DA
    _geom_hbond_angle_DHA
    _geom_hbond_publ_flag
    C19 H19A O . 0.93 2.31 2.875(4) 119 yes
data_global
_journal_date_recd_electronic     2010-04-09
_journal_date_accepted     2010-05-10
_journal_name_full     'Acta Crystallographica, Section E'
_journal_year     2010
_journal_volume     66
_journal_issue      6
_journal_page_first     o1376
_journal_page_last     o1376
_journal_paper_category     QO
_journal_coeditor_code     DS2027
_publ_contact_author_name     'Yun Liu'
_publ_contact_author_address
;
Department of Chemistry
Xuzhou Normal University
Xuzhou 221116
People's Republic of China
;
_publ_contact_author_email     'liu_yun3@sina.com.cn'
_publ_contact_author_fax     '86 516 83403166'
_publ_contact_author_phone     '86-25-83516888'
_publ_section_title
;
Phenyl(pyrrolo[2,1-<i>a</i>]isoquinolin-3-yl)methanone
;
loop_
    _publ_author_name
    _publ_author_footnote
    _publ_author_address
    'Liu, Yun' .
;
Institute of Chemistry and Chemical Engineering
Xuzhou Normal University
Xuzhou 221116
People's Republic of China
;
    'Jiang, Hong' .
;
Key Laboratory of Biotechnology for Medical Plants of Jiangsu Province,
Xuzhou Normal University, Xuzhou, Jiangsu 221116,
People's Republic of China
;
