# Supplementary material for: Phen­yl(pyrrolo[2,1-a]isoquinolin-3-yl)methanone
Source: Acta Crystallogr Sect E Struct Rep Online. 2010 May 19;66(Pt 6):o1376. doi: 10.1107/S1600536810017101 (PMC2979433; doi:10.1107/S1600536810017101)
Supplement: Supplementary file 2 [file e-66-o1376-Isup2.hkl]

# 
# h,k,l, Fc-squared, Fo-squared, sigma(Fo-squared) and status flag 
# 
data_I
_shelx_title ' L in P2(1)/c' 
_shelx_refln_list_code          4 
_shelx_F_calc_maximum      192.81 
_exptl_crystal_F_000       568.00 
_reflns_d_resolution_high  0.8410 
 
loop_ 
 _symmetry_equiv_pos_as_xyz 
 'x, y, z' 
 '-x, y+1/2, -z+1/2' 
 '-x, -y, -z' 
 'x, -y-1/2, z-1/2' 
 
_cell_length_a    28.6370 
_cell_length_b     4.0400 
_cell_length_c    11.8240 
_cell_angle_alpha  90.000 
_cell_angle_beta  101.020 
_cell_angle_gamma  90.000 
 
_shelx_F_squared_multiplier     1.000 
 
loop_ 
 _refln_index_h 
 _refln_index_k 
 _refln_index_l 
 _refln_F_squared_calc 
 _refln_F_squared_meas 
 _refln_F_squared_sigma 
 _refln_observed_status 
   2   0   0     5816.85     5164.53    293.39 o 
   3   0   0      427.97      427.10    131.14 o 
   4   0   0     1506.56     1476.30     17.38 o 
   5   0   0      315.86      318.54    158.56 o 
   6   0   0     3413.14     3178.15     29.48 o 
   7   0   0       18.09        0.00     25.24 o 
   8   0   0     1751.65     1609.43     20.31 o 
   9   0   0       91.65       81.81      7.91 o 
  10   0   0       58.47       40.53      5.54 o 
  11   0   0      779.87      717.61     29.81 o 
  12   0   0     4295.80     3928.21    228.92 o 
  13   0   0      482.49      406.61     53.43 o 
  14   0   0     1014.09     1059.96     90.18 o 
  15   0   0        2.60        0.00     60.75 o 
  16   0   0      223.67      166.09     33.30 o 
  17   0   0      218.22      152.30     23.00 o 
  18   0   0       90.60       70.78     11.79 o 
  19   0   0      835.88      713.22     91.86 o 
  20   0   0       28.93        0.00     50.83 o 
  21   0   0      972.12      826.63    161.69 o 
  22   0   0      538.56      426.59     65.29 o 
  23   0   0       47.13        0.00     35.73 o 
  24   0   0      308.33      243.33     15.43 o 
  25   0   0        5.16        0.00     62.20 o 
  26   0   0      200.12      202.65     40.04 o 
  27   0   0       13.90        0.00     12.75 o 
  28   0   0       83.54       69.41     12.21 o 
  29   0   0        0.61        0.00     13.05 o 
  30   0   0        0.47        0.00      5.23 o 
  31   0   0        0.07        0.00     11.18 o 
  32   0   0       15.75        9.83      4.70 o 
  33   0   0        1.68        0.00      7.81 o 
   1   1   0       90.43       44.68      4.46 o 
   2   1   0        0.05        1.13      1.36 o 
   3   1   0      320.26      249.35      9.52 o 
   4   1   0      557.70      544.99     10.05 o 
   5   1   0     3915.58     4461.58     21.36 o 
   6   1   0      119.48       97.31      3.64 o 
   7   1   0      703.47      740.63     33.54 o 
   8   1   0        0.13        5.31      1.59 o 
   9   1   0      426.47      450.33     12.07 o 
  10   1   0      109.93      106.34      4.41 o 
  11   1   0       34.82       38.33      3.27 o 
  12   1   0      992.65     1028.19     27.26 o 
  13   1   0       48.59       39.35      4.33 o 
  14   1   0      728.62      738.10     27.19 o 
  15   1   0      264.86      275.63      9.58 o 
  16   1   0      167.79      136.61     10.50 o 
  17   1   0      715.60      657.53     38.47 o 
  18   1   0       38.47        0.00    268.47 o 
  19   1   0      109.17       98.63     47.99 o 
  20   1   0       79.99       24.95    182.58 o 
  21   1   0      237.97      173.11     80.32 o 
  22   1   0       45.34        0.00    323.55 o 
  23   1   0      329.73      267.35     28.91 o 
  24   1   0        1.40        0.00    347.21 o 
  25   1   0      134.84       33.18     66.22 o 
  26   1   0      140.62       71.63    106.05 o 
  27   1   0       67.06        0.00     82.27 o 
  28   1   0       38.91        5.18     35.22 o 
  29   1   0        0.17        0.00     31.76 o 
  30   1   0       10.15       10.58      5.81 o 
  31   1   0        9.02        0.39     11.30 o 
  32   1   0        0.79        0.00      6.68 o 
   0   2   0       33.73       19.75      3.41 o 
   1   2   0      239.85      148.29     14.74 o 
   2   2   0       66.41       32.08      3.49 o 
   3   2   0      386.02      281.47     26.12 o 
   4   2   0       10.74       17.83      4.46 o 
   5   2   0       52.55       33.66      3.20 o 
   6   2   0       29.29       33.01      3.30 o 
   7   2   0       29.13       34.35      3.37 o 
   8   2   0       75.78       89.27     11.48 o 
   9   2   0       78.34       86.27      8.33 o 
  10   2   0      244.88      323.10     35.73 o 
  11   2   0        4.16        6.71      3.37 o 
  12   2   0       62.91       74.03      5.15 o 
  13   2   0       53.16       60.81      5.00 o 
  14   2   0       11.84        8.64      2.63 o 
  15   2   0        0.61        0.63      2.38 o 
  16   2   0       18.55       27.80      4.14 o 
  17   2   0       22.25       24.51      4.55 o 
  18   2   0      226.54      264.89     21.78 o 
  19   2   0       19.31       20.38     13.29 o 
  20   2   0        0.31        2.54     15.18 o 
  21   2   0      117.89      150.49     32.31 o 
  22   2   0      481.65      538.33     69.27 o 
  23   2   0       12.24        0.00     22.07 o 
  24   2   0       15.40       18.12      5.51 o 
  25   2   0        0.17        0.00      4.95 o 
  26   2   0       17.82       21.43      5.62 o 
  27   2   0        0.01        0.00      9.47 o 
  28   2   0        0.85        0.00      4.84 o 
  29   2   0        3.95        2.41      4.22 o 
  30   2   0        6.16        0.00      4.80 o 
   1   3   0       37.81       20.57      4.42 o 
   2   3   0       66.59       51.64      4.85 o 
   3   3   0        0.00        2.69      3.29 o 
   4   3   0      250.12      189.00     25.18 o 
   5   3   0       29.19       33.42      4.56 o 
   6   3   0        0.04        2.51      2.97 o 
   7   3   0      229.02      243.65     11.24 o 
   8   3   0       80.04       82.15     12.62 o 
   9   3   0        1.02        4.73     10.53 o 
  10   3   0      166.76      195.21     25.93 o 
  11   3   0        8.77        3.90      5.98 o 
  12   3   0       20.94       21.16      4.49 o 
  13   3   0        6.70       13.41      3.51 o 
  14   3   0       31.49       37.19     11.38 o 
  15   3   0        0.80        1.80      8.49 o 
  16   3   0      210.26      242.63     30.17 o 
  17   3   0       37.38       50.36     11.97 o 
  18   3   0        0.35        0.00      4.86 o 
  19   3   0      149.94      186.55     33.28 o 
  20   3   0       48.36       44.23     16.71 o 
  21   3   0      192.91      196.43     27.52 o 
  22   3   0       20.18       33.55     19.20 o 
  23   3   0        0.60        0.00     12.60 o 
  24   3   0       18.88       12.33      5.24 o 
  25   3   0        2.70        3.52      4.58 o 
  26   3   0       16.94       13.17      4.13 o 
   0   4   0        4.65       11.02      4.98 o 
   1   4   0        7.45        3.44      3.44 o 
   2   4   0       59.75       55.64     15.92 o 
   3   4   0        1.13        0.00      3.90 o 
   4   4   0       55.87       41.29      8.17 o 
   5   4   0        2.96        0.00      4.43 o 
   6   4   0        1.74        1.06      3.07 o 
   7   4   0        2.24        2.33      3.46 o 
   8   4   0        3.82        0.00      3.36 o 
   9   4   0        0.49        0.24      3.44 o 
  10   4   0       17.71       17.39      5.13 o 
  11   4   0        0.02        1.70      3.26 o 
  12   4   0        0.43        0.00      3.56 o 
  13   4   0       10.69        0.31      4.54 o 
  14   4   0       25.26       25.21      9.01 o 
  15   4   0       15.25       16.27      6.92 o 
  16   4   0       71.93       89.74     26.60 o 
  17   4   0        0.19       11.28      4.38 o 
  18   4   0       10.69       14.70      5.02 o 
 -33   1   1        1.33        9.93      4.61 o 
 -32   1   1       10.78        0.00      6.45 o 
 -31   1   1        0.00        0.00      6.57 o 
 -30   1   1        0.19        8.53      7.53 o 
 -29   1   1        5.60        0.00     13.88 o 
 -28   1   1       81.69       88.68     12.79 o 
 -27   1   1        4.86       18.25      9.00 o 
 -26   1   1        3.55        0.00     10.04 o 
 -25   1   1       57.33       55.91     23.92 o 
 -24   1   1      580.89      644.10     26.72 o 
 -23   1   1       21.42        0.00     28.44 o 
 -22   1   1     1238.97     1260.01     32.39 o 
 -21   1   1       60.38       46.60     10.70 o 
 -20   1   1       39.11       26.08      6.92 o 
 -19   1   1      103.06       98.20      8.11 o 
 -18   1   1       15.79        3.43      5.38 o 
 -17   1   1      111.50      100.92      8.53 o 
 -16   1   1       69.01       59.36      6.08 o 
 -15   1   1      122.05      141.33      8.24 o 
 -14   1   1      239.03      256.94     10.80 o 
 -13   1   1       71.45       83.07      6.13 o 
 -12   1   1       22.11       13.04      3.78 o 
 -11   1   1      365.93      357.47     11.35 o 
 -10   1   1      866.10      947.67     17.70 o 
  -9   1   1        8.43       11.37      3.28 o 
  -8   1   1       12.02        6.88      2.79 o 
  -7   1   1      107.87      160.99      7.26 o 
  -6   1   1      476.10      579.97     12.90 o 
  -5   1   1      106.51      163.10      7.49 o 
  -4   1   1     4826.21     4813.09     40.60 o 
  -3   1   1      591.36      645.02     13.32 o 
  -2   1   1     6022.05     5530.37     37.62 o 
  -1   1   1     1288.84     1255.58     15.28 o 
   0   1   1    37176.53    37195.53    302.26 o 
   1   1   1      143.08      152.95      7.34 o 
   2   1   1      323.82      334.77      9.86 o 
   3   1   1        0.02        1.00      2.86 o 
   4   1   1     1133.29     1158.80     20.51 o 
   5   1   1       41.55       32.40      4.10 o 
   6   1   1       91.23      111.19      6.14 o 
   7   1   1       75.17      101.85      6.09 o 
   8   1   1        7.87        2.49      2.06 o 
   9   1   1      137.04      177.76      7.97 o 
  10   1   1        8.70        2.51      3.24 o 
  11   1   1       93.91      105.00      8.36 o 
  12   1   1     3531.50     3564.66     38.60 o 
  13   1   1       13.69        0.00      6.09 o 
  14   1   1       75.89       70.16      6.88 o 
  15   1   1        3.36        0.00     10.75 o 
  16   1   1      180.49      161.94     10.72 o 
  17   1   1       14.25        0.00      8.66 o 
  18   1   1        4.41        0.00      9.01 o 
  19   1   1       40.01       34.38      7.69 o 
  20   1   1       16.35        0.00     11.91 o 
  21   1   1       32.11        0.00     14.15 o 
  22   1   1       98.13       32.48     13.99 o 
  23   1   1       15.12        0.00     21.06 o 
  24   1   1      126.40      116.32     15.52 o 
  25   1   1       14.05        0.00     24.93 o 
  26   1   1      206.20      160.12     17.74 o 
  27   1   1        5.92        0.00     23.10 o 
  28   1   1        1.93        6.67      6.67 o 
  29   1   1        0.55        0.00     10.10 o 
  30   1   1        6.88        6.33      5.80 o 
  31   1   1        0.00        0.00      6.97 o 
  32   1   1       11.49       10.72      7.20 o 
 -30   2   1        0.48        0.00      5.90 o 
 -29   2   1        2.29        0.00      6.73 o 
 -28   2   1        6.19        0.00      8.04 o 
 -27   2   1       12.10        0.00     11.80 o 
 -26   2   1       51.50       48.85     19.86 o 
 -25   2   1      103.63       61.09     14.78 o 
 -24   2   1        5.51        0.00     10.07 o 
 -23   2   1        2.48        0.00      8.26 o 
 -22   2   1        1.11        0.00     37.60 o 
 -21   2   1      849.23      848.38     30.64 o 
 -20   2   1       29.19       18.71     11.01 o 
 -19   2   1       28.59       27.77      9.60 o 
 -18   2   1       19.52        0.00      8.68 o 
 -17   2   1      108.84      101.11     11.14 o 
 -16   2   1       98.36      118.89     10.28 o 
 -15   2   1      196.36      222.17     12.20 o 
 -14   2   1      215.79      228.32     11.63 o 
 -13   2   1       77.37       61.92      6.83 o 
 -12   2   1      508.12      580.16     17.42 o 
 -11   2   1       13.67       16.76      5.26 o 
 -10   2   1      407.38      470.03     14.75 o 
  -9   2   1      221.49      304.15     12.14 o 
  -8   2   1      581.16      637.63     16.62 o 
  -7   2   1        0.82        3.86      2.76 o 
  -6   2   1       22.21       18.17      4.75 o 
  -5   2   1     2314.37     2324.61     35.01 o 
  -4   2   1     1223.68     1269.53     25.38 o 
  -3   2   1      367.19      361.68     14.75 o 
  -2   2   1      251.94      269.07     13.60 o 
  -1   2   1       43.73       64.31      6.34 o 
   0   2   1      235.77      238.14     13.16 o 
   1   2   1      248.04      252.89     13.72 o 
   2   2   1       14.43       17.92      4.79 o 
   3   2   1      260.44      305.50     12.18 o 
   4   2   1       70.39      110.80      7.50 o 
   5   2   1      143.85      184.74     10.08 o 
   6   2   1       19.08       28.85      5.00 o 
   7   2   1        5.66       19.73      3.20 o 
   8   2   1        0.90        0.00      5.87 o 
   9   2   1      212.78      267.08     13.13 o 
  10   2   1      131.05      117.48     12.61 o 
  11   2   1       62.29       32.05     10.25 o 
  12   2   1       65.29       45.64      9.84 o 
  13   2   1       55.04       47.53     12.20 o 
  14   2   1      212.29      234.21     14.70 o 
  15   2   1        3.82        0.00     17.45 o 
  16   2   1      403.86      312.54     21.87 o 
  17   2   1      259.14      277.19     15.14 o 
  18   2   1        0.84        0.00     15.15 o 
  19   2   1       67.03       27.90     11.40 o 
  20   2   1       54.75       45.81     14.07 o 
  21   2   1       49.73       42.49     13.50 o 
  22   2   1       65.02       57.23     19.24 o 
  23   2   1      221.76      202.84     17.67 o 
  24   2   1       14.46        0.00     14.31 o 
  25   2   1        3.68        1.00      7.44 o 
  26   2   1        4.84        7.13      7.89 o 
  27   2   1       23.02       18.24      7.87 o 
  28   2   1        2.12        0.00      6.73 o 
  29   2   1        1.24        0.00      5.23 o 
 -26   3   1       11.80        3.18      4.90 o 
 -25   3   1        0.01        4.90      3.89 o 
 -24   3   1        0.07        0.00      5.33 o 
 -23   3   1        5.80        0.00      7.99 o 
 -22   3   1       54.73       68.50      9.31 o 
 -21   3   1        6.52        7.67      6.74 o 
 -20   3   1        7.17       17.16      6.40 o 
 -19   3   1        0.09        6.73      6.64 o 
 -18   3   1        4.19       11.60      7.40 o 
 -17   3   1      101.34      109.22     11.40 o 
 -16   3   1       11.93       27.16      7.06 o 
 -15   3   1       13.47       27.59      6.90 o 
 -14   3   1       47.96       57.29      7.50 o 
 -13   3   1        1.92        0.00      5.01 o 
 -12   3   1       17.13       22.59      5.82 o 
 -11   3   1        0.53        7.74      5.01 o 
 -10   3   1       32.25       52.91      7.21 o 
  -9   3   1      137.25      172.06     11.27 o 
  -8   3   1        1.94        2.32      4.55 o 
  -7   3   1        8.84        7.50      5.19 o 
  -6   3   1       17.65       29.75      6.49 o 
  -5   3   1        4.04        0.00      4.55 o 
  -4   3   1       68.19       89.80      8.01 o 
  -3   3   1       64.51       94.51      8.61 o 
  -2   3   1       76.77       65.48      7.06 o 
  -1   3   1        0.19        8.99      3.50 o 
   0   3   1       17.12        0.00      5.34 o 
   1   3   1        0.04        0.00      4.89 o 
   2   3   1       61.59       50.11      7.13 o 
   3   3   1        7.24        4.65      5.23 o 
   4   3   1       11.59        5.95      5.55 o 
   5   3   1       33.35       56.13      7.14 o 
   6   3   1      153.81      200.24     12.66 o 
   7   3   1        0.95        3.74      5.70 o 
   8   3   1       84.93      103.04      9.26 o 
   9   3   1       31.43       39.23      8.78 o 
  10   3   1       81.79       87.06      9.66 o 
  11   3   1        8.32        2.07      6.80 o 
  12   3   1        5.33        4.23      5.22 o 
  13   3   1        0.63        0.00      5.80 o 
  14   3   1       28.51       19.99      7.35 o 
  15   3   1       22.94        0.00     10.56 o 
  16   3   1      125.74       99.12     12.95 o 
  17   3   1       22.16        0.00     12.69 o 
  18   3   1       89.09       79.75     11.56 o 
  19   3   1       17.21        9.27      8.98 o 
  20   3   1        1.31        0.00      7.27 o 
  21   3   1        0.70        0.00      8.48 o 
  22   3   1      104.70       86.14     11.79 o 
  23   3   1       14.23        0.00      9.53 o 
  24   3   1        4.64        8.10      6.03 o 
  25   3   1        0.07        3.55      4.71 o 
 -18   4   1        5.10        2.95      4.98 o 
 -17   4   1        0.25        8.06      4.82 o 
 -16   4   1       40.65       39.25      8.09 o 
 -15   4   1       12.64       17.94      6.62 o 
 -14   4   1        1.38        8.17      3.32 o 
 -13   4   1        4.91        6.25      5.24 o 
 -12   4   1        0.62        4.88      5.18 o 
 -11   4   1        0.57        0.00      5.60 o 
 -10   4   1        3.69        4.24      4.24 o 
  -9   4   1        1.32        2.81      5.39 o 
  -8   4   1       23.28       20.44      5.92 o 
  -7   4   1       32.37       40.70      8.19 o 
  -6   4   1        4.43       12.55      5.91 o 
  -5   4   1       15.35       20.87      5.62 o 
  -4   4   1       29.22       18.02      7.64 o 
  -3   4   1        0.02        0.00      5.56 o 
  -2   4   1        7.17        6.20      4.92 o 
  -1   4   1       20.31       10.31      6.20 o 
   0   4   1        2.89        0.00      5.07 o 
   1   4   1       10.61        6.19      4.91 o 
   2   4   1       14.29        5.53      6.18 o 
   3   4   1        5.84        8.96      5.12 o 
   4   4   1        5.25       12.45      6.14 o 
   5   4   1       20.32       21.53      6.60 o 
   6   4   1        3.07        3.48      5.85 o 
   7   4   1       12.69       26.68      5.82 o 
   8   4   1        7.60       14.17      5.32 o 
   9   4   1        6.18        0.00      6.30 o 
  10   4   1       25.01       15.13      8.18 o 
  11   4   1        0.66        0.00      4.98 o 
  12   4   1        0.37        0.00      5.62 o 
  13   4   1        7.94        0.00      7.91 o 
  14   4   1       37.93       26.16      8.20 o 
  15   4   1        0.51        0.00      6.93 o 
  16   4   1       41.72       28.95      9.24 o 
  17   4   1       28.33       32.34      8.60 o 
 -34   0   2       23.09       23.20      7.16 o 
 -33   0   2        9.73       12.56      7.57 o 
 -32   0   2        0.21        0.00      7.07 o 
 -31   0   2        0.15        7.81      6.75 o 
 -30   0   2       21.12       28.49      7.97 o 
 -29   0   2       46.14       44.87     10.54 o 
 -28   0   2       35.58       23.67      9.44 o 
 -27   0   2       95.83       84.95     13.38 o 
 -26   0   2      506.50      543.77     25.48 o 
 -25   0   2       53.48       34.21     14.43 o 
 -24   0   2     2646.77     2769.07     51.03 o 
 -23   0   2       69.44       28.46     12.20 o 
 -22   0   2     1183.43     1143.51     29.40 o 
 -21   0   2       49.25       47.88      7.15 o 
 -20   0   2      123.04      118.10      9.21 o 
 -19   0   2      116.84       92.56      9.47 o 
 -18   0   2      375.59      359.71     13.83 o 
 -17   0   2      307.52      333.62     12.68 o 
 -16   0   2      106.23       74.16      6.46 o 
 -15   0   2      663.86      664.98     16.31 o 
 -14   0   2        5.95       10.14      3.01 o 
 -13   0   2      602.52      616.36     14.70 o 
 -12   0   2      946.87      903.78     16.75 o 
 -11   0   2        8.46       13.33      2.84 o 
 -10   0   2     2674.29     2735.31     26.59 o 
  -9   0   2     1872.41     1866.28     20.97 o 
  -8   0   2       46.80       44.87      3.64 o 
  -7   0   2     2949.25     2908.63     23.34 o 
  -6   0   2     1796.34     1770.87     17.60 o 
  -5   0   2      972.30     1012.97     12.66 o 
  -4   0   2     3603.41     3479.65     91.90 o 
  -3   0   2      141.96      133.17      4.41 o 
  -2   0   2    15035.07    14991.87    161.42 o 
  -1   0   2     4865.20     4446.10     96.48 o 
   0   0   2    13097.44    11985.77    161.39 o 
   1   0   2     1560.40     1618.31     14.79 o 
   2   0   2     1904.64     1897.85     16.70 o 
   3   0   2       60.71       56.03      3.31 o 
   4   0   2     4077.91     4165.80     27.15 o 
   5   0   2      396.20      410.16      9.11 o 
   6   0   2      313.13      355.60      8.83 o 
   7   0   2      517.52      481.93     10.61 o 
   8   0   2     2041.69     1963.09     22.12 o 
   9   0   2      460.53      419.45     10.79 o 
  10   0   2      543.43      447.09     11.72 o 
  11   0   2      929.33      885.44     17.05 o 
  12   0   2     9821.72     9594.00    214.96 o 
  13   0   2      375.10      295.71     11.27 o 
  14   0   2        0.60        0.00      2.81 o 
  15   0   2       10.12       13.99      3.99 o 
  16   0   2       76.96       58.28      5.93 o 
  17   0   2        6.12        1.84      2.94 o 
  18   0   2      358.26      299.81     13.24 o 
  19   0   2       26.28       21.32      5.77 o 
  20   0   2        2.72        9.27      3.26 o 
  21   0   2       41.84       32.13      6.49 o 
  22   0   2        0.00        0.00      5.24 o 
  23   0   2        4.71        0.00      7.25 o 
  24   0   2      815.39      625.01     26.49 o 
  25   0   2       60.44       12.89     14.02 o 
  26   0   2      298.38      230.87     17.49 o 
  27   0   2       39.72       45.50      8.95 o 
  28   0   2       16.14        5.54      7.14 o 
  29   0   2       15.70        0.00      7.88 o 
  30   0   2       55.53       51.92     10.43 o 
  31   0   2        0.12        0.00      8.65 o 
  32   0   2        0.16        0.00      4.98 o 
 -33   1   2        0.35        0.00      4.32 o 
 -32   1   2        0.02        0.00      5.85 o 
 -31   1   2        1.41        0.00      6.68 o 
 -30   1   2       13.49       21.87     10.48 o 
 -29   1   2       24.38       16.90     10.56 o 
 -28   1   2       32.96       28.11      9.97 o 
 -27   1   2        3.52        1.05      7.07 o 
 -26   1   2       38.58       40.91     10.20 o 
 -25   1   2       85.59      113.47     12.02 o 
 -24   1   2       20.13       15.53      9.26 o 
 -23   1   2      202.49      231.11     16.59 o 
 -22   1   2      119.42      114.92     12.02 o 
 -21   1   2     1366.97     1501.39     34.74 o 
 -20   1   2      222.10      187.75     12.67 o 
 -19   1   2        0.08        0.00      4.17 o 
 -18   1   2       82.76       82.70      8.04 o 
 -17   1   2       24.71       28.48      5.72 o 
 -16   1   2      156.10      164.35      9.44 o 
 -15   1   2       11.53        9.99      3.21 o 
 -14   1   2      159.23      200.13     10.04 o 
 -13   1   2      540.04      484.81     14.88 o 
 -12   1   2      267.39      300.26     11.27 o 
 -11   1   2       76.15       77.83      6.36 o 
 -10   1   2      329.31      391.76     12.68 o 
  -9   1   2     3059.16     3112.02     37.63 o 
  -8   1   2      884.65     1050.12     19.71 o 
  -7   1   2       36.03       45.44      5.31 o 
  -6   1   2       27.19       27.46      4.52 o 
  -5   1   2     2144.54     2325.22     29.38 o 
  -4   1   2     3358.91     3494.43     36.23 o 
  -3   1   2     5731.00     5625.85     46.72 o 
  -2   1   2     9465.55     9073.35     60.02 o 
  -1   1   2     3851.54     3635.60     38.45 o 
   0   1   2     6363.45     5969.61     49.31 o 
   1   1   2    10504.46    10663.73     65.61 o 
   2   1   2      310.85      326.44     12.43 o 
   3   1   2      281.29      322.77     11.68 o 
   4   1   2      513.53      615.06     15.62 o 
   5   1   2       38.21       42.64      4.93 o 
   6   1   2       34.66       42.37      4.92 o 
   7   1   2       21.77       42.53      4.80 o 
   8   1   2      223.33      234.84     10.04 o 
   9   1   2      260.60      316.25     11.85 o 
  10   1   2       75.02      114.65      7.63 o 
  11   1   2      288.08      366.60     12.98 o 
  12   1   2      173.86      217.52     10.63 o 
  13   1   2        1.80        0.94      3.05 o 
  14   1   2       10.22        4.91      3.66 o 
  15   1   2        3.11        3.66      3.14 o 
  16   1   2        8.43       15.38      4.00 o 
  17   1   2      152.79      126.35      9.37 o 
  18   1   2        1.72        0.00      4.88 o 
  19   1   2      143.09      156.92     11.18 o 
  20   1   2        8.78       13.18      5.12 o 
  21   1   2       80.18       82.64      9.82 o 
  22   1   2        0.19        0.00      5.29 o 
  23   1   2      115.47      114.85     12.62 o 
  24   1   2        8.74        3.91      6.70 o 
  25   1   2       12.34       34.74      7.54 o 
  26   1   2       25.60       15.38     10.17 o 
  27   1   2        0.24        0.00      6.32 o 
  28   1   2        6.02        0.00      7.05 o 
  29   1   2        3.98        5.30      5.74 o 
  30   1   2        0.05        0.00      7.06 o 
  31   1   2        4.27        1.85      5.55 o 
 -30   2   2        5.19        7.07      4.91 o 
 -29   2   2        9.79        0.00      9.69 o 
 -28   2   2      117.19       89.08     14.34 o 
 -27   2   2       39.33       65.89     10.82 o 
 -26   2   2       19.56        0.00     13.07 o 
 -25   2   2      173.83      208.39     17.65 o 
 -24   2   2      159.73      163.30     16.54 o 
 -23   2   2      111.69      102.83     16.68 o 
 -22   2   2      195.10      227.90     17.07 o 
 -21   2   2       14.77       15.23      7.15 o 
 -20   2   2       27.86       16.43      8.05 o 
 -19   2   2        6.41        5.85      5.20 o 
 -18   2   2       76.92      120.23      9.68 o 
 -17   2   2       10.20        5.74      4.51 o 
 -16   2   2        6.67        9.53      4.52 o 
 -15   2   2        0.61        0.00      4.74 o 
 -14   2   2      346.36      415.31     16.11 o 
 -13   2   2      208.75      228.16     12.14 o 
 -12   2   2       20.02       34.95      5.15 o 
 -11   2   2        2.36        2.83      3.90 o 
 -10   2   2      239.56      248.70     14.96 o 
  -9   2   2      655.91      763.60     20.74 o 
  -8   2   2        0.39        0.00      4.16 o 
  -7   2   2        3.89       15.50      4.55 o 
  -6   2   2      314.64      427.28     14.78 o 
  -5   2   2       42.93       36.23      5.72 o 
  -4   2   2      296.47      287.57     12.67 o 
  -3   2   2      215.80      206.98     11.02 o 
  -2   2   2     2335.45     2298.44     29.31 o 
  -1   2   2      128.20      108.78      8.60 o 
   0   2   2      558.10      406.49     14.59 o 
   1   2   2      188.83      147.34      9.12 o 
   2   2   2      388.97      392.75     14.53 o 
   3   2   2      223.09      261.93     12.39 o 
   4   2   2      146.64      170.67     10.23 o 
   5   2   2      366.56      447.97     16.58 o 
   6   2   2      580.96      604.55     22.36 o 
   7   2   2      176.56      233.16     12.51 o 
   8   2   2       34.68       35.39      5.80 o 
   9   2   2        0.68        1.73      3.80 o 
  10   2   2       39.08       47.81      7.33 o 
  11   2   2       39.41       51.76      7.51 o 
  12   2   2       51.48       74.67      7.60 o 
  13   2   2       12.13       18.55      5.88 o 
  14   2   2       18.53       11.98      6.33 o 
  15   2   2        0.64        0.00      5.55 o 
  16   2   2       93.43       80.96     11.37 o 
  17   2   2      189.66      214.08     16.13 o 
  18   2   2       95.99       84.29     14.16 o 
  19   2   2       58.27       38.74     11.26 o 
  20   2   2        8.01        0.00     10.98 o 
  21   2   2       86.45       70.40     13.03 o 
  22   2   2       22.02        0.00     16.66 o 
  23   2   2      117.47       85.93     15.40 o 
  24   2   2       14.07        0.00     16.18 o 
  25   2   2        0.51        0.00      5.91 o 
  26   2   2        0.80        0.00      6.08 o 
  27   2   2        3.29        0.00     11.22 o 
  28   2   2       30.83       17.44      8.58 o 
  29   2   2        1.08        0.00      8.25 o 
 -26   3   2        7.87        0.00      6.43 o 
 -25   3   2       11.45       16.80      4.99 o 
 -24   3   2        0.57        0.79      5.89 o 
 -23   3   2        0.53        0.00      6.37 o 
 -22   3   2        6.86       13.07      8.71 o 
 -21   3   2       14.35        0.00     10.77 o 
 -20   3   2       89.36      149.78     12.80 o 
 -19   3   2        2.82        0.00      7.69 o 
 -18   3   2       18.00       22.70      9.35 o 
 -17   3   2        4.43        0.00      6.22 o 
 -16   3   2        5.38        7.35      5.15 o 
 -15   3   2        3.17        1.57      6.57 o 
 -14   3   2       25.76       46.75      7.34 o 
 -13   3   2       10.60       18.45      5.74 o 
 -12   3   2        9.96       18.61      7.32 o 
 -11   3   2        0.59        0.00      6.16 o 
 -10   3   2        6.75       18.18      4.82 o 
  -9   3   2      145.65      199.75     13.91 o 
  -8   3   2      258.67      346.42     16.89 o 
  -7   3   2       15.20       26.09      7.10 o 
  -6   3   2        3.88        4.40      5.61 o 
  -5   3   2      133.21      218.71     13.36 o 
  -4   3   2       61.37       71.94      8.78 o 
  -3   3   2       58.75       79.91      8.62 o 
  -2   3   2       56.44       51.48      8.57 o 
  -1   3   2       12.64       17.43      5.64 o 
   0   3   2       56.22       46.38      7.83 o 
   1   3   2        3.08        4.46      4.67 o 
   2   3   2       34.45       49.83      7.18 o 
   3   3   2       81.20      121.54     10.65 o 
   4   3   2        0.47        0.63      5.87 o 
   5   3   2      205.77      222.21     17.72 o 
   6   3   2        1.05        7.45      4.93 o 
   7   3   2        3.91        8.29      5.57 o 
   8   3   2       24.84       35.87      7.56 o 
   9   3   2       37.00       44.40      9.21 o 
  10   3   2       51.58       65.10      9.30 o 
  11   3   2        1.98        7.51      6.25 o 
  12   3   2        4.81       22.96      7.27 o 
  13   3   2        9.35       18.00     10.87 o 
  14   3   2      234.29      279.69     17.40 o 
  15   3   2        2.59        0.00     17.42 o 
  16   3   2      149.61      168.88     17.60 o 
  17   3   2      146.27      121.95     18.06 o 
  18   3   2       14.57        0.00     18.16 o 
  19   3   2      251.71      226.63     19.58 o 
  20   3   2       85.44       74.67     20.68 o 
  21   3   2        3.39        0.00     14.54 o 
  22   3   2       65.62       82.30     11.44 o 
  23   3   2        8.52        0.00     12.24 o 
  24   3   2        1.07        0.00      7.64 o 
 -18   4   2        7.47       10.91      5.57 o 
 -17   4   2       14.50       17.21      4.55 o 
 -16   4   2        0.00        0.00      5.11 o 
 -15   4   2        1.16        2.73      4.99 o 
 -14   4   2        8.04       11.30      6.15 o 
 -13   4   2        0.20        0.74      4.76 o 
 -12   4   2        9.94       13.18      5.67 o 
 -11   4   2        5.69        4.40      5.10 o 
 -10   4   2        0.05        0.00      5.04 o 
  -9   4   2        0.70        0.00      5.69 o 
  -8   4   2       23.73       37.83      6.91 o 
  -7   4   2       17.73       32.61      7.30 o 
  -6   4   2       32.86       64.22      9.52 o 
  -5   4   2       34.14       49.33      8.14 o 
  -4   4   2        9.73       15.41      6.14 o 
  -3   4   2       23.04       50.49      7.93 o 
  -2   4   2        2.23        2.20      5.23 o 
  -1   4   2        0.25        5.82      4.47 o 
   0   4   2        2.24        0.00      5.56 o 
   1   4   2        0.01        2.94      4.96 o 
   2   4   2       14.09       24.81      6.62 o 
   3   4   2        9.03        6.60      7.02 o 
   4   4   2        1.26        0.00      7.07 o 
   5   4   2       30.58       47.14      8.93 o 
   6   4   2        0.39        0.00      6.66 o 
   7   4   2        8.78       19.35      6.37 o 
   8   4   2       44.54       63.58      8.99 o 
   9   4   2        7.30        0.00      8.19 o 
  10   4   2       20.87       12.88      8.03 o 
  11   4   2        6.22       10.69      5.98 o 
  12   4   2        1.21        0.00      6.06 o 
  13   4   2       12.85        6.98      7.44 o 
  14   4   2       30.45       24.00      9.14 o 
  15   4   2        0.03        0.00      8.09 o 
  16   4   2        2.70        6.26      5.82 o 
 -33   1   3        0.06        1.69      4.70 o 
 -32   1   3        5.57        0.00      6.38 o 
 -31   1   3        2.45        9.34      7.03 o 
 -30   1   3      117.11      109.14     12.87 o 
 -29   1   3       60.33       81.54     11.60 o 
 -28   1   3       30.41       29.80      8.53 o 
 -27   1   3        2.17       16.60      7.84 o 
 -26   1   3       44.34       62.76     12.35 o 
 -25   1   3      217.47      205.98     19.82 o 
 -24   1   3     1575.31     1647.23     42.56 o 
 -23   1   3      274.83      250.73     18.03 o 
 -22   1   3       19.74       19.50      6.96 o 
 -21   1   3       11.72        0.00      6.04 o 
 -20   1   3       82.01       66.62      8.41 o 
 -19   1   3        0.01        4.67      3.32 o 
 -18   1   3       73.61       72.66      7.72 o 
 -17   1   3        0.89        7.72      4.22 o 
 -16   1   3        0.49        2.90      2.90 o 
 -15   1   3       16.71       15.99      4.60 o 
 -14   1   3      221.85      253.04     11.60 o 
 -13   1   3      128.77      126.46      8.42 o 
 -12   1   3     1653.14     1827.41     29.06 o 
 -11   1   3      380.40      458.08     14.80 o 
 -10   1   3     1382.98     1532.44     25.88 o 
  -9   1   3        0.94        4.29      2.74 o 
  -8   1   3        8.60        8.72      3.79 o 
  -7   1   3      173.52      171.77      9.31 o 
  -6   1   3        2.05        0.00      3.33 o 
  -5   1   3      158.72      162.03      9.02 o 
  -4   1   3        6.18        0.84      3.82 o 
  -3   1   3        7.67       12.51      4.76 o 
  -2   1   3     4410.11     4513.98     47.60 o 
  -1   1   3     1481.02     1579.54     28.21 o 
   0   1   3       75.33      106.89      8.61 o 
   1   1   3     1391.01     1491.18     27.27 o 
   2   1   3      554.92      669.51     18.33 o 
   3   1   3      264.53      293.31     12.36 o 
   4   1   3        8.18       14.13      4.32 o 
   5   1   3      167.76      168.95      9.37 o 
   6   1   3      169.75      179.47      9.52 o 
   7   1   3       59.02       60.56      6.28 o 
   8   1   3      704.51      829.11     19.97 o 
   9   1   3      167.35      172.25      9.74 o 
  10   1   3      793.77      930.02     21.63 o 
  11   1   3      496.63      576.89     17.52 o 
  12   1   3      883.39     1060.65     23.86 o 
  13   1   3       96.11      122.61      9.25 o 
  14   1   3        0.72        2.68      3.65 o 
  15   1   3       81.78       84.03      8.18 o 
  16   1   3      124.65      113.66     10.00 o 
  17   1   3       87.90       74.72      8.94 o 
  18   1   3       17.88       17.46      4.85 o 
  19   1   3        1.98        1.50      4.97 o 
  20   1   3       13.35       12.94      5.46 o 
  21   1   3        1.03       14.04      4.16 o 
  22   1   3        0.25        0.00      6.52 o 
  23   1   3       17.20       16.14      7.68 o 
  24   1   3      198.30      181.16     17.59 o 
  25   1   3        9.35        3.35      8.74 o 
  26   1   3        0.10        2.25      5.75 o 
  27   1   3        0.05        7.81      5.56 o 
  28   1   3       22.14        7.51      5.99 o 
  29   1   3        4.10        1.94      5.05 o 
  30   1   3       18.06        9.04      6.50 o 
 -30   2   3       27.43       14.52      6.57 o 
 -29   2   3       48.01       27.96      7.99 o 
 -28   2   3       36.33       42.27      9.06 o 
 -27   2   3       12.80        5.21      9.55 o 
 -26   2   3       15.75       16.16      8.08 o 
 -25   2   3       12.61        6.43      8.78 o 
 -24   2   3        0.68        5.29      6.16 o 
 -23   2   3        8.92       17.08      6.41 o 
 -22   2   3       49.12       63.85      9.65 o 
 -21   2   3      173.07      213.70     15.97 o 
 -20   2   3       11.39       18.38      6.01 o 
 -19   2   3       28.51       35.19      7.56 o 
 -18   2   3       32.06       53.52      7.82 o 
 -17   2   3      257.39      316.33     16.51 o 
 -16   2   3       96.95      131.55     10.64 o 
 -15   2   3        0.53        0.00      3.28 o 
 -14   2   3       49.74       78.65      8.22 o 
 -13   2   3       70.38       73.46      8.30 o 
 -12   2   3        4.49        7.70      4.75 o 
 -11   2   3      117.82      116.13     10.00 o 
 -10   2   3       22.19       30.60      5.92 o 
  -9   2   3     1495.40     1510.62     30.14 o 
  -8   2   3      220.70      187.46     11.52 o 
  -7   2   3      360.45      290.68     13.84 o 
  -6   2   3        2.30        5.62      4.21 o 
  -5   2   3       10.32        0.47      4.80 o 
  -4   2   3      328.86      298.23     14.09 o 
  -3   2   3     1278.24     1267.26     23.50 o 
  -2   2   3      580.40      489.79     17.93 o 
  -1   2   3     1907.57     1881.36     28.71 o 
   0   2   3       32.20       26.86      6.88 o 
   1   2   3      902.38      727.45     20.83 o 
   2   2   3       19.82       17.43      5.59 o 
   3   2   3      309.29      320.70     15.28 o 
   4   2   3      542.36      486.41     18.10 o 
   5   2   3       88.72       99.23      9.40 o 
   6   2   3        1.51        3.51      3.89 o 
   7   2   3       23.71       30.15      5.96 o 
   8   2   3        3.62        3.68      3.06 o 
   9   2   3       24.09       32.75      6.43 o 
  10   2   3        0.56        0.00      4.93 o 
  11   2   3       15.67       21.95      5.73 o 
  12   2   3        0.42        0.00      5.22 o 
  13   2   3      148.62      177.78     13.25 o 
  14   2   3      117.62      149.35     11.84 o 
  15   2   3       91.72       83.98     10.56 o 
  16   2   3        5.49        0.00      7.15 o 
  17   2   3      212.64      223.29     15.69 o 
  18   2   3       20.26       22.90      7.59 o 
  19   2   3        2.93        4.60      6.30 o 
  20   2   3       29.28       32.81      8.99 o 
  21   2   3       18.77       20.98      8.74 o 
  22   2   3       44.03       43.37     10.09 o 
  23   2   3        4.39        0.00      9.31 o 
  24   2   3        6.14        1.02      7.41 o 
  25   2   3       13.05       14.75      9.01 o 
  26   2   3       12.02        0.00      8.42 o 
  27   2   3        0.24        0.00      5.20 o 
  28   2   3        2.87        2.75      5.17 o 
 -26   3   3       31.12       16.31      6.24 o 
 -25   3   3       16.07       24.64      6.23 o 
 -24   3   3        3.33        1.60      4.57 o 
 -23   3   3        1.16        0.00      5.55 o 
 -22   3   3       83.46      111.91     10.56 o 
 -21   3   3        0.11        0.00      7.06 o 
 -20   3   3       48.00       72.16     10.52 o 
 -19   3   3        0.14        3.79      6.38 o 
 -18   3   3       38.42       32.32      8.13 o 
 -17   3   3        3.36        7.20      6.42 o 
 -16   3   3       13.66       25.50      7.10 o 
 -15   3   3        0.18        0.00      5.64 o 
 -14   3   3       84.10      113.39     13.09 o 
 -13   3   3       56.85       64.19     10.06 o 
 -12   3   3       21.46       14.79      6.64 o 
 -11   3   3       22.21       25.12      6.82 o 
 -10   3   3        0.17        5.93      5.83 o 
  -9   3   3       33.70       27.68      7.00 o 
  -8   3   3       85.95      108.74     10.45 o 
  -7   3   3        1.77        2.81      5.93 o 
  -6   3   3       93.08       81.06     10.16 o 
  -5   3   3      170.91      134.70     11.93 o 
  -4   3   3        5.99        6.86      6.21 o 
  -3   3   3      146.93      113.33     11.92 o 
  -2   3   3      333.80      313.68     14.39 o 
  -1   3   3      119.62      104.31     10.93 o 
   0   3   3       21.64       29.37      7.43 o 
   1   3   3       37.65       55.02      8.34 o 
   2   3   3      158.46      147.28     12.37 o 
   3   3   3        1.51        0.00      6.69 o 
   4   3   3        1.66        8.04      3.46 o 
   5   3   3        0.20        3.01      5.36 o 
   6   3   3        8.51        6.80      5.91 o 
   7   3   3       16.00       22.12      6.89 o 
   8   3   3       62.53       70.38     10.20 o 
   9   3   3        0.00        0.00      6.30 o 
  10   3   3        4.55       12.87      5.39 o 
  11   3   3       11.09       18.84      6.89 o 
  12   3   3        0.00        2.50      5.23 o 
  13   3   3        1.47        0.00      6.93 o 
  14   3   3       72.59      114.79     11.06 o 
  15   3   3       49.62       38.09     10.64 o 
  16   3   3        1.51        1.79      7.78 o 
  17   3   3       18.31       35.80     10.38 o 
  18   3   3      225.94      213.80     16.61 o 
  19   3   3        0.06        0.00     11.85 o 
  20   3   3       27.68       43.24     11.23 o 
  21   3   3       73.10       76.67     13.53 o 
  22   3   3       26.22        0.00     10.87 o 
  23   3   3       20.60       17.12      8.86 o 
 -18   4   3        1.26        7.34      3.67 o 
 -17   4   3        1.53        0.67      4.51 o 
 -16   4   3        1.41        0.00      6.19 o 
 -15   4   3       26.47       26.78      6.28 o 
 -14   4   3       18.53       13.77      5.94 o 
 -13   4   3       10.21       10.42      5.89 o 
 -12   4   3        0.03        2.27      5.08 o 
 -11   4   3       13.98       26.82      8.11 o 
 -10   4   3       33.95       44.74      7.97 o 
  -9   4   3       16.12       35.69      8.44 o 
  -8   4   3      120.55      127.59     14.58 o 
  -7   4   3       12.72       18.67      8.90 o 
  -6   4   3       14.63       24.17      8.38 o 
  -5   4   3       14.81       13.98      7.12 o 
  -4   4   3       36.66       34.95      8.63 o 
  -3   4   3       11.31        9.35      6.02 o 
  -2   4   3        1.23        1.58      4.37 o 
  -1   4   3        2.12        0.00      4.64 o 
   0   4   3        0.39        0.00      4.97 o 
   1   4   3        0.20        0.00      5.57 o 
   2   4   3        4.02        0.00      6.33 o 
   3   4   3        2.79        0.00      5.78 o 
   4   4   3        2.37        5.40      5.06 o 
   5   4   3        8.98        7.83      6.55 o 
   6   4   3        2.19        0.00      5.99 o 
   7   4   3       14.74       19.57      6.44 o 
   8   4   3        8.16       11.01      6.21 o 
   9   4   3       48.37       69.40      9.00 o 
  10   4   3        0.01       13.47      6.05 o 
  11   4   3       26.51       21.36      7.15 o 
  12   4   3        0.00        3.98      6.09 o 
  13   4   3       29.95       41.19      7.43 o 
  14   4   3       23.01       23.75      7.27 o 
  15   4   3        0.39        6.29      6.51 o 
 -33   0   4        0.27        0.00      5.91 o 
 -32   0   4       19.19        1.06      9.81 o 
 -31   0   4       11.84       21.21      8.30 o 
 -30   0   4      249.59      269.32     20.53 o 
 -29   0   4      101.37      101.56     14.49 o 
 -28   0   4      184.07      190.24     16.50 o 
 -27   0   4       66.06       88.42     10.67 o 
 -26   0   4       72.28       61.63     11.05 o 
 -25   0   4      546.26      579.88     25.50 o 
 -24   0   4     1248.10     1312.34     35.95 o 
 -23   0   4     1195.14     1157.80     32.40 o 
 -22   0   4     1285.48     1227.78     31.78 o 
 -21   0   4       50.62       53.71      8.78 o 
 -20   0   4      501.14      458.02     17.81 o 
 -19   0   4        0.01        2.68      3.68 o 
 -18   0   4       65.57       62.47      6.82 o 
 -17   0   4       56.21       50.73      5.95 o 
 -16   0   4        5.37        0.00      2.84 o 
 -15   0   4        8.17        7.79      3.19 o 
 -14   0   4      384.88      371.26     12.87 o 
 -13   0   4     1222.44     1287.27     23.20 o 
 -12   0   4     4669.99     4888.65     42.19 o 
 -11   0   4     2079.60     2189.84     27.82 o 
 -10   0   4      524.51      537.60     13.95 o 
  -9   0   4      452.11      459.74     12.20 o 
  -8   0   4      803.19      815.00     15.73 o 
  -7   0   4      337.87      308.06      9.45 o 
  -6   0   4      447.77      418.73     10.77 o 
  -5   0   4        5.54        5.30      1.95 o 
  -4   0   4       90.81       76.01      4.75 o 
  -3   0   4     1765.60     1704.47     20.52 o 
  -2   0   4     2275.90     2195.88     23.25 o 
  -1   0   4      919.90      881.65     14.65 o 
   0   0   4       15.23       21.02      3.07 o 
   1   0   4        3.13        2.59      2.22 o 
   2   0   4      853.79      812.50     14.61 o 
   3   0   4        6.69        2.55      2.27 o 
   4   0   4     1724.47     1701.49     21.69 o 
   5   0   4        6.00        5.16      2.14 o 
   6   0   4       26.67       22.54      3.52 o 
   7   0   4        6.60        0.00      2.70 o 
   8   0   4      137.87      110.79      6.32 o 
   9   0   4      230.09      239.25      9.12 o 
  10   0   4       77.98       61.61      5.25 o 
  11   0   4      500.78      485.47     14.04 o 
  12   0   4       19.26       13.01      3.82 o 
  13   0   4      150.34      127.30      8.16 o 
  14   0   4        4.85        4.11      3.04 o 
  15   0   4       34.35       38.30      5.76 o 
  16   0   4       33.40       42.05      5.27 o 
  17   0   4        3.95        1.16      3.90 o 
  18   0   4       40.47       40.58      6.68 o 
  19   0   4       29.91       38.24      7.08 o 
  20   0   4        2.01        2.32      5.08 o 
  21   0   4        7.37       18.49      3.93 o 
  22   0   4       49.50       29.35      7.57 o 
  23   0   4        2.93        0.00      5.82 o 
  24   0   4      214.36      199.36     15.84 o 
  25   0   4        1.37        5.47      6.46 o 
  26   0   4       52.91       46.90      9.31 o 
  27   0   4       13.50       12.72      6.86 o 
  28   0   4        4.22        0.99      6.04 o 
  29   0   4        0.11        2.65      6.00 o 
  30   0   4        2.01        0.00      4.41 o 
 -33   1   4       26.82        5.00      8.47 o 
 -32   1   4        2.53        0.00      6.35 o 
 -31   1   4       14.10        6.26      8.87 o 
 -30   1   4       93.76      104.14     13.63 o 
 -29   1   4       12.72       18.50      7.81 o 
 -28   1   4        0.11        0.00      9.08 o 
 -27   1   4      189.41      222.00     19.18 o 
 -26   1   4        7.97        6.41      7.88 o 
 -25   1   4       20.35       30.35      7.85 o 
 -24   1   4        7.47        0.00      9.65 o 
 -23   1   4       11.12       18.17      7.24 o 
 -22   1   4       79.77       89.45     10.79 o 
 -21   1   4       58.42       59.02      9.40 o 
 -20   1   4      115.53      123.00     10.13 o 
 -19   1   4       24.77       47.05      6.30 o 
 -18   1   4      155.29      171.49     11.53 o 
 -17   1   4      235.49      211.99     12.55 o 
 -16   1   4       20.64       19.63      4.51 o 
 -15   1   4      178.31      161.93      9.99 o 
 -14   1   4       22.37       39.04      5.41 o 
 -13   1   4      106.80      123.29      9.27 o 
 -12   1   4       15.30       16.10      4.08 o 
 -11   1   4      133.51      167.73      9.77 o 
 -10   1   4      394.15      417.04     14.84 o 
  -9   1   4     1289.85     1356.85     25.78 o 
  -8   1   4      681.15      697.56     18.65 o 
  -7   1   4       21.81       10.54      4.60 o 
  -6   1   4      250.99      261.93     11.37 o 
  -5   1   4      178.03      188.02     10.73 o 
  -4   1   4      283.95      307.28     13.03 o 
  -3   1   4      500.16      525.44     16.80 o 
  -2   1   4       92.51       90.45      8.13 o 
  -1   1   4     1599.28     1703.81     30.47 o 
   0   1   4      629.10      728.60     19.60 o 
   1   1   4        2.95        2.04      4.22 o 
   2   1   4       22.56       19.14      5.13 o 
   3   1   4      964.58     1080.71     23.81 o 
   4   1   4      873.36      962.03     22.34 o 
   5   1   4       35.62       47.57      6.46 o 
   6   1   4      312.23      379.68     14.03 o 
   7   1   4       21.53       15.81      4.62 o 
   8   1   4       79.82       81.92      7.54 o 
   9   1   4       96.07       87.07      7.56 o 
  10   1   4       20.42       14.70      4.49 o 
  11   1   4      377.00      445.78     16.37 o 
  12   1   4       15.25       12.07      5.27 o 
  13   1   4      614.40      695.29     21.01 o 
  14   1   4       66.20       61.64      8.68 o 
  15   1   4      406.33      405.93     17.54 o 
  16   1   4       42.05       44.98      7.33 o 
  17   1   4      186.23      178.18     13.23 o 
  18   1   4       33.78       30.55      6.48 o 
  19   1   4        8.48       16.84      4.24 o 
  20   1   4       61.55       59.86      9.46 o 
  21   1   4       77.75       81.59     11.47 o 
  22   1   4      164.63      147.89     14.79 o 
  23   1   4        0.00        0.00      7.97 o 
  24   1   4       66.87       52.76     10.58 o 
  25   1   4       70.53       65.71      9.85 o 
  26   1   4       10.63        4.46      7.98 o 
  27   1   4        9.68        8.47      5.47 o 
  28   1   4        1.40        2.00      6.10 o 
  29   1   4       12.62       16.81      6.18 o 
 -30   2   4        2.67        0.00      5.32 o 
 -29   2   4        5.42        9.99      4.86 o 
 -28   2   4        4.01        0.00      6.74 o 
 -27   2   4       61.06       69.94     11.36 o 
 -26   2   4       23.62       26.41      8.52 o 
 -25   2   4       28.93       37.81     10.71 o 
 -24   2   4      194.78      232.39     18.87 o 
 -23   2   4        3.46        0.00      9.50 o 
 -22   2   4      252.83      274.82     19.76 o 
 -21   2   4        1.59        0.00      7.76 o 
 -20   2   4      211.35      241.81     17.43 o 
 -19   2   4        0.18        0.00      5.85 o 
 -18   2   4        0.60        8.81      4.77 o 
 -17   2   4        0.25        0.00      5.26 o 
 -16   2   4      111.00      125.74     11.52 o 
 -15   2   4        7.46        8.32      5.81 o 
 -14   2   4       59.79       52.35      7.48 o 
 -13   2   4        0.26        6.46      3.40 o 
 -12   2   4      112.72      132.82     10.23 o 
 -11   2   4       32.07       36.03      6.65 o 
 -10   2   4       36.24       45.08      7.44 o 
  -9   2   4       10.96       17.84      5.08 o 
  -8   2   4      121.16      110.09      9.86 o 
  -7   2   4        9.95        8.85      4.18 o 
  -6   2   4      109.32       92.67     10.04 o 
  -5   2   4        0.63        6.01      5.25 o 
  -4   2   4      743.24      625.16     20.87 o 
  -3   2   4      559.63      478.35     18.69 o 
  -2   2   4     2097.81     2040.19     33.54 o 
  -1   2   4     2866.09     2483.41     40.85 o 
   0   2   4       22.52       23.77      7.87 o 
   1   2   4      996.20      933.53     26.20 o 
   2   2   4      541.06      506.45     19.05 o 
   3   2   4       79.22       86.09      9.25 o 
   4   2   4       64.66       73.27      8.90 o 
   5   2   4       95.26       75.43      8.40 o 
   6   2   4        0.69        1.30      4.15 o 
   7   2   4       37.54       35.07      6.91 o 
   8   2   4       55.41       57.70      8.73 o 
   9   2   4       61.40       68.80      9.27 o 
  10   2   4      430.18      489.91     20.64 o 
  11   2   4       69.16       88.79     10.27 o 
  12   2   4      105.01      135.25     12.08 o 
  13   2   4       89.53      111.64     11.59 o 
  14   2   4      275.61      286.38     18.39 o 
  15   2   4      337.96      388.36     20.81 o 
  16   2   4        0.19        0.00      8.58 o 
  17   2   4      129.07      160.55     14.88 o 
  18   2   4      323.32      408.55     21.70 o 
  19   2   4       37.80       43.51     11.66 o 
  20   2   4       17.55       25.06      8.85 o 
  21   2   4       64.33       68.46     12.17 o 
  22   2   4        1.02        0.00      7.07 o 
  23   2   4       23.86       13.00      9.55 o 
  24   2   4        7.89        9.55      7.17 o 
  25   2   4       17.84       27.57      6.84 o 
  26   2   4        5.90        0.00      7.87 o 
  27   2   4        4.24        0.00      4.89 o 
 -26   3   4        1.42        0.00      4.72 o 
 -25   3   4        6.62        0.00      5.17 o 
 -24   3   4        2.68        0.00      6.69 o 
 -23   3   4       16.24        9.59      5.98 o 
 -22   3   4        8.73        0.00      6.30 o 
 -21   3   4        3.18        2.85      6.43 o 
 -20   3   4        1.51        0.00      6.11 o 
 -19   3   4       25.77       52.89      9.89 o 
 -18   3   4        3.71        3.87      6.60 o 
 -17   3   4       11.09        0.00      7.85 o 
 -16   3   4       26.49       31.17      8.84 o 
 -15   3   4       95.04      119.26     12.94 o 
 -14   3   4        9.97        2.68      7.46 o 
 -13   3   4       39.28       65.93      8.73 o 
 -12   3   4       37.70       56.60      8.70 o 
 -11   3   4       36.18       48.71      8.68 o 
 -10   3   4       60.30       65.84      9.94 o 
  -9   3   4       23.64        9.70      7.16 o 
  -8   3   4      242.32      198.53     15.60 o 
  -7   3   4        5.57        6.36      8.44 o 
  -6   3   4        4.67       10.20      5.79 o 
  -5   3   4      153.91      142.15     13.02 o 
  -4   3   4       94.42       93.74     10.96 o 
  -3   3   4        5.39        9.24      6.55 o 
  -2   3   4       99.00       61.23     11.38 o 
  -1   3   4      264.98      190.51     14.46 o 
   0   3   4        2.04        3.89      6.01 o 
   1   3   4       40.96       33.03      8.61 o 
   2   3   4        2.59        3.19      6.37 o 
   3   3   4       21.70       14.39      7.31 o 
   4   3   4        1.04        0.00      5.77 o 
   5   3   4        0.21        8.23      4.82 o 
   6   3   4       85.97       77.87     10.89 o 
   7   3   4       26.77       28.57      8.17 o 
   8   3   4        8.50       13.70      6.85 o 
   9   3   4       57.73       45.95     10.39 o 
  10   3   4        1.41        0.00      5.85 o 
  11   3   4        1.54        9.00      4.79 o 
  12   3   4        5.25       10.96      6.67 o 
  13   3   4        3.16       11.08      3.92 o 
  14   3   4        5.38        0.00      8.29 o 
  15   3   4       46.32       42.79     10.24 o 
  16   3   4        1.98        7.70      6.73 o 
  17   3   4       22.44       11.60      9.19 o 
  18   3   4        2.33        0.00      9.24 o 
  19   3   4       47.63       63.52     11.06 o 
  20   3   4       12.96       14.23      7.50 o 
  21   3   4       26.09       22.28      9.67 o 
  22   3   4        0.16        0.00      6.24 o 
 -17   4   4       11.02       18.06      4.89 o 
 -16   4   4        0.53        8.82      4.41 o 
 -15   4   4        0.82        3.53      4.83 o 
 -14   4   4        1.22        3.66      3.94 o 
 -13   4   4        0.19        0.00      5.03 o 
 -12   4   4        7.01        6.93      6.39 o 
 -11   4   4       56.08       39.22      9.89 o 
 -10   4   4       11.73       19.06      7.51 o 
  -9   4   4       11.38       24.10      7.33 o 
  -8   4   4       60.03       61.44      9.60 o 
  -7   4   4       10.36       16.24      8.25 o 
  -6   4   4       62.98       42.27      9.74 o 
  -5   4   4       27.74       14.66      8.48 o 
  -4   4   4       68.84       62.77      9.59 o 
  -3   4   4        2.53       12.21      5.44 o 
  -2   4   4        2.56        0.00      6.24 o 
  -1   4   4        0.14        0.80      5.35 o 
   0   4   4        3.03        0.00      6.41 o 
   1   4   4       25.51        0.00      7.36 o 
   2   4   4        0.31        0.00      6.61 o 
   3   4   4       17.59       14.71      7.44 o 
   4   4   4        1.75        2.43      4.69 o 
   5   4   4       13.23       22.04      5.85 o 
   6   4   4       19.73       18.81      8.00 o 
   7   4   4        6.63        8.15      5.88 o 
   8   4   4       42.16       49.76      9.61 o 
   9   4   4        2.72        0.00      6.52 o 
  10   4   4       12.39       11.35      7.28 o 
  11   4   4       12.44       24.26      7.67 o 
  12   4   4        1.72        1.61      6.04 o 
  13   4   4        3.75        0.00      7.22 o 
  14   4   4        3.25        1.59      5.27 o 
 -32   1   5        9.47        2.81      5.36 o 
 -31   1   5        2.90        0.00      7.69 o 
 -30   1   5       24.53       22.24      9.53 o 
 -29   1   5       11.05       16.30      6.55 o 
 -28   1   5       30.61       35.36      8.09 o 
 -27   1   5        0.01       15.17      7.12 o 
 -26   1   5      224.58      266.52     19.71 o 
 -25   1   5      275.20      310.01     20.69 o 
 -24   1   5      127.82      118.49     15.02 o 
 -23   1   5      355.52      382.21     21.47 o 
 -22   1   5      109.03      125.02     13.94 o 
 -21   1   5        3.18        0.00      6.71 o 
 -20   1   5        2.08        5.95      5.01 o 
 -19   1   5        5.24       10.48      5.24 o 
 -18   1   5      225.09      226.21     13.88 o 
 -17   1   5       68.88       62.75      7.84 o 
 -16   1   5       43.06       34.89      6.58 o 
 -15   1   5        3.46       14.14      3.94 o 
 -14   1   5       10.32       18.61      3.75 o 
 -13   1   5      489.53      513.39     17.80 o 
 -12   1   5      932.81      945.01     23.39 o 
 -11   1   5      450.53      461.93     16.03 o 
 -10   1   5      114.95      105.91      7.80 o 
  -9   1   5       39.16       37.43      5.23 o 
  -8   1   5       67.06       93.26      7.26 o 
  -7   1   5      202.06      204.87     10.58 o 
  -6   1   5      104.66       84.19      7.44 o 
  -5   1   5       39.74       37.04      5.58 o 
  -4   1   5       57.50       39.47      5.56 o 
  -3   1   5        7.01        7.19      4.51 o 
  -2   1   5      144.15      155.24     10.20 o 
  -1   1   5      503.52      477.48     16.92 o 
   0   1   5      620.25      712.33     20.34 o 
   1   1   5      393.78      420.83     15.86 o 
   2   1   5      218.29      258.15     12.55 o 
   3   1   5        3.10        1.55      4.81 o 
   4   1   5      889.09      975.82     23.09 o 
   5   1   5        0.07        0.00      3.68 o 
   6   1   5        4.56        4.66      2.74 o 
   7   1   5        6.94        5.83      3.61 o 
   8   1   5       60.42       66.54      7.44 o 
   9   1   5       35.76       42.31      6.32 o 
  10   1   5       46.35       54.56      7.38 o 
  11   1   5      116.50      146.43     10.47 o 
  12   1   5       26.01       19.19      6.13 o 
  13   1   5      274.67      300.47     15.72 o 
  14   1   5      326.00      340.30     16.71 o 
  15   1   5      163.02      145.09     13.29 o 
  16   1   5      109.98       90.21     11.10 o 
  17   1   5        7.10        9.92      6.78 o 
  18   1   5      141.71      112.26     12.41 o 
  19   1   5        7.42       17.16      6.23 o 
  20   1   5        7.85        2.98      7.26 o 
  21   1   5        9.01        9.69      6.16 o 
  22   1   5       11.67       12.29      7.58 o 
  23   1   5       10.59       22.65      6.39 o 
  24   1   5       19.32        7.95     10.03 o 
  25   1   5        0.87        0.00      7.74 o 
  26   1   5       32.65       28.93      7.92 o 
  27   1   5        2.63        1.91      6.71 o 
  28   1   5        0.55        0.86      4.21 o 
 -30   2   5        2.29        0.00      5.12 o 
 -29   2   5       63.32       45.45      9.13 o 
 -28   2   5       27.03       28.47      8.28 o 
 -27   2   5       93.88       75.15     11.87 o 
 -26   2   5       11.92        6.65     10.21 o 
 -25   2   5        5.68        5.68      9.21 o 
 -24   2   5       18.24       15.98      8.12 o 
 -23   2   5       82.04      113.13     13.87 o 
 -22   2   5       21.39       22.77      8.17 o 
 -21   2   5       19.74       25.93      8.12 o 
 -20   2   5       26.43       33.59      8.66 o 
 -19   2   5       11.34        8.51      7.09 o 
 -18   2   5       39.05       34.75      7.74 o 
 -17   2   5       11.33       16.98      6.00 o 
 -16   2   5        0.38        7.27      5.05 o 
 -15   2   5       32.15       32.58      7.32 o 
 -14   2   5        0.65        7.52      3.52 o 
 -13   2   5        0.57        0.00      4.96 o 
 -12   2   5        0.70        2.06      4.37 o 
 -11   2   5        5.02        2.80      4.64 o 
 -10   2   5        2.09        0.00      5.42 o 
  -9   2   5       43.83       43.27      6.99 o 
  -8   2   5       39.16       26.17      6.45 o 
  -7   2   5       84.63       71.74      8.73 o 
  -6   2   5      105.51       84.57      9.51 o 
  -5   2   5      267.28      248.00     13.88 o 
  -4   2   5      509.60      474.21     19.15 o 
  -3   2   5       44.92       42.88      7.44 o 
  -2   2   5      166.36      183.84     12.26 o 
  -1   2   5      283.76      263.28     15.88 o 
   0   2   5      191.04      159.27     11.91 o 
   1   2   5        3.52        2.06      6.56 o 
   2   2   5        3.30        2.86      5.03 o 
   3   2   5       15.81       20.65      6.21 o 
   4   2   5        0.01        7.23      4.55 o 
   5   2   5        0.86        4.37      4.37 o 
   6   2   5       27.59       27.32      6.83 o 
   7   2   5       51.40       53.24      8.85 o 
   8   2   5       10.64        7.63      5.56 o 
   9   2   5       74.06       72.85      9.26 o 
  10   2   5       12.27        2.43      7.56 o 
  11   2   5      160.62      248.68     16.87 o 
  12   2   5       74.92       86.54     11.64 o 
  13   2   5       14.43       32.93      8.45 o 
  14   2   5        2.30        4.62      8.09 o 
  15   2   5      380.59      458.78     22.96 o 
  16   2   5       73.00       95.53     10.86 o 
  17   2   5        2.85       12.40      6.72 o 
  18   2   5        0.01        0.00      9.00 o 
  19   2   5      114.09      125.24     13.08 o 
  20   2   5       61.17       77.39     12.05 o 
  21   2   5       37.64       35.38     11.63 o 
  22   2   5       41.94       31.69     11.63 o 
  23   2   5        0.40        0.00      6.81 o 
  24   2   5        1.26        4.00      7.99 o 
  25   2   5        7.13        0.00      5.88 o 
 -25   3   5        6.29        4.41      5.08 o 
 -24   3   5        2.59        0.77      5.27 o 
 -23   3   5        7.62       12.93      4.51 o 
 -22   3   5      108.84       99.37     12.31 o 
 -21   3   5        0.65        6.74      6.33 o 
 -20   3   5       40.75       50.81     10.78 o 
 -19   3   5       25.75       31.42      9.06 o 
 -18   3   5        0.11       22.55      5.43 o 
 -17   3   5       16.90       37.77      8.76 o 
 -16   3   5       78.52      107.17     12.51 o 
 -15   3   5        0.04        4.98      7.65 o 
 -14   3   5        0.24        2.93      7.82 o 
 -13   3   5        9.83       17.39      7.84 o 
 -12   3   5        0.18        0.98      6.99 o 
 -11   3   5       64.63       68.79     10.55 o 
 -10   3   5      160.34      177.35     16.06 o 
  -9   3   5       55.80       71.15     10.79 o 
  -8   3   5      127.34      139.70     13.51 o 
  -7   3   5       10.43       19.42      9.09 o 
  -6   3   5      277.11      199.37     16.00 o 
  -5   3   5       14.67       27.00      9.87 o 
  -4   3   5       58.13       62.48     10.99 o 
  -3   3   5      157.70      141.22     14.84 o 
  -2   3   5      142.76      125.65     12.87 o 
  -1   3   5      316.36      264.08     19.20 o 
   0   3   5        1.94       11.28      7.43 o 
   1   3   5        2.40        7.93      6.31 o 
   2   3   5       37.76       30.04      7.66 o 
   3   3   5        3.81        3.58      6.78 o 
   4   3   5        0.15        0.00      5.77 o 
   5   3   5       13.50       20.81      6.61 o 
   6   3   5       77.97       87.07     10.71 o 
   7   3   5        7.25       12.11      7.26 o 
   8   3   5       45.60       54.46      8.78 o 
   9   3   5       95.03      110.21     12.17 o 
  10   3   5        1.28       13.47      6.74 o 
  11   3   5      102.47      101.22     12.28 o 
  12   3   5        4.26        0.00      7.26 o 
  13   3   5       64.92       64.45     10.55 o 
  14   3   5       14.73       24.92      7.01 o 
  15   3   5       15.37       37.01      8.57 o 
  16   3   5        0.14        0.00      7.37 o 
  17   3   5        1.48        2.03      5.58 o 
  18   3   5        2.08        8.73      7.38 o 
  19   3   5       21.66       21.89      8.65 o 
  20   3   5       10.89        0.00      6.82 o 
 -16   4   5       25.24       14.53      5.78 o 
 -15   4   5       32.18       22.20      6.62 o 
 -14   4   5        4.68        0.00      6.19 o 
 -13   4   5       25.33       26.89      6.58 o 
 -12   4   5        2.42        0.00      6.04 o 
 -11   4   5       54.30       32.30      9.23 o 
 -10   4   5       53.54       44.10      8.79 o 
  -9   4   5        7.53        0.00      7.11 o 
  -8   4   5        9.54        9.87      5.74 o 
  -7   4   5       22.27       15.78      7.89 o 
  -6   4   5       12.11       16.68      7.47 o 
  -5   4   5        2.99        8.41      7.37 o 
  -4   4   5        8.28        0.00      9.62 o 
  -3   4   5      146.82       97.01     12.41 o 
  -2   4   5       12.50       13.49      7.37 o 
  -1   4   5       36.74       39.71      8.24 o 
   0   4   5        0.21        0.00      6.54 o 
   1   4   5       10.04        7.57      6.69 o 
   2   4   5        6.23        5.94      5.51 o 
   3   4   5       23.82       21.06      5.89 o 
   4   4   5        8.06        0.86      6.26 o 
   5   4   5        5.66        9.23      5.00 o 
   6   4   5        5.16        0.00      6.92 o 
   7   4   5       29.84       26.56      8.20 o 
   8   4   5       12.50       11.57      6.83 o 
   9   4   5        2.68        0.00      5.27 o 
  10   4   5        5.50       12.18      5.82 o 
  11   4   5        1.09        0.00      6.03 o 
 -33   0   6        0.68        9.47      3.82 o 
 -32   0   6        0.98        5.18      5.57 o 
 -31   0   6       20.69       16.19      8.14 o 
 -30   0   6       32.74       23.38      9.29 o 
 -29   0   6       85.98       94.80     11.61 o 
 -28   0   6        0.08        2.21      6.24 o 
 -27   0   6       56.69       60.11      9.46 o 
 -26   0   6       60.68       76.29     10.60 o 
 -25   0   6      570.57      511.38     25.03 o 
 -24   0   6       21.17       39.89      8.54 o 
 -23   0   6      309.87      281.12     17.55 o 
 -22   0   6      106.20      111.02     10.87 o 
 -21   0   6        7.65        8.65      4.00 o 
 -20   0   6       80.79      100.31      9.17 o 
 -19   0   6        4.46        1.86      4.22 o 
 -18   0   6      548.52      544.65     20.49 o 
 -17   0   6      122.55      114.86      9.12 o 
 -16   0   6        1.28        2.64      3.12 o 
 -15   0   6       21.02       24.46      5.11 o 
 -14   0   6      438.58      421.74     15.14 o 
 -13   0   6      603.48      611.79     17.83 o 
 -12   0   6      267.90      247.68     11.50 o 
 -11   0   6      736.92      779.14     19.32 o 
 -10   0   6     1720.52     1708.25     27.80 o 
  -9   0   6        3.75        2.29      2.94 o 
  -8   0   6      711.15      713.13     17.37 o 
  -7   0   6       32.08       30.39      4.00 o 
  -6   0   6        3.68        6.70      2.18 o 
  -5   0   6       84.75       79.72      6.04 o 
  -4   0   6      268.89      285.17     10.68 o 
  -3   0   6       34.92       40.99      4.38 o 
  -2   0   6      128.30      134.44      7.20 o 
  -1   0   6     1634.22     1681.31     24.92 o 
   0   0   6     2705.84     2793.76     32.34 o 
   1   0   6     1653.15     1669.78     25.17 o 
   2   0   6      247.29      208.85      9.30 o 
   3   0   6        2.55        4.67      2.68 o 
   4   0   6     1021.25     1093.67     21.12 o 
   5   0   6       95.14       86.81      6.36 o 
   6   0   6      151.97      155.05      8.52 o 
   7   0   6       37.40       28.47      4.66 o 
   8   0   6      374.79      327.29     12.93 o 
   9   0   6        2.60        0.44      3.33 o 
  10   0   6       94.57       74.28      7.01 o 
  11   0   6       55.46       39.37      6.05 o 
  12   0   6      888.79      793.73     21.60 o 
  13   0   6      574.95      540.87     19.05 o 
  14   0   6      436.14      382.20     17.00 o 
  15   0   6      104.54      105.17     10.21 o 
  16   0   6      948.36      942.79     27.50 o 
  17   0   6        2.17        0.00      6.98 o 
  18   0   6      188.18      180.94     13.92 o 
  19   0   6       43.68       29.03      7.84 o 
  20   0   6      128.30      137.60     12.95 o 
  21   0   6        7.39       10.17      7.39 o 
  22   0   6       39.33       38.91     10.30 o 
  23   0   6        2.72       10.51      6.12 o 
  24   0   6        5.69        0.97      5.73 o 
  25   0   6       20.78       22.30      5.77 o 
  26   0   6       26.19       15.14      6.45 o 
  27   0   6       14.08        7.15      5.67 o 
 -32   1   6       11.38        3.63      6.45 o 
 -31   1   6        9.41        0.00      7.93 o 
 -30   1   6        0.02        0.00      6.68 o 
 -29   1   6        3.02       16.00      5.10 o 
 -28   1   6       69.25       62.52     12.56 o 
 -27   1   6       88.02       87.55     12.69 o 
 -26   1   6       33.32       40.59     10.52 o 
 -25   1   6      165.48      199.72     18.10 o 
 -24   1   6      294.24      348.95     22.06 o 
 -23   1   6       22.58       19.02      7.86 o 
 -22   1   6      390.09      399.67     23.44 o 
 -21   1   6      158.00      164.41     13.98 o 
 -20   1   6       19.06        9.14      7.56 o 
 -19   1   6       15.34       17.05      5.96 o 
 -18   1   6       11.97       11.00      5.85 o 
 -17   1   6       18.72       26.42      5.42 o 
 -16   1   6       70.21       71.60      8.45 o 
 -15   1   6       60.44       65.42      7.61 o 
 -14   1   6       20.70       29.39      5.56 o 
 -13   1   6       10.33       12.52      5.35 o 
 -12   1   6       20.03       22.58      4.82 o 
 -11   1   6      492.83      472.49     17.94 o 
 -10   1   6       20.74       24.50      5.16 o 
  -9   1   6        0.55        0.00      3.21 o 
  -8   1   6        9.51        3.26      3.74 o 
  -7   1   6       65.92       47.93      6.87 o 
  -6   1   6       81.70       70.09      6.96 o 
  -5   1   6        0.69        7.67      3.65 o 
  -4   1   6        0.48        0.00      3.16 o 
  -3   1   6      599.11      555.70     18.95 o 
  -2   1   6       61.77       52.74      6.48 o 
  -1   1   6      679.85      624.45     19.86 o 
   0   1   6        2.65        1.63      4.13 o 
   1   1   6      282.57      294.83     13.13 o 
   2   1   6        0.32        7.08      3.54 o 
   3   1   6      238.17      225.46     12.26 o 
   4   1   6       84.83       63.89      7.22 o 
   5   1   6        3.90        5.13      3.26 o 
   6   1   6        8.58        7.49      4.72 o 
   7   1   6        0.46        1.72      4.22 o 
   8   1   6        0.40        4.20      3.40 o 
   9   1   6        6.05        0.00      4.07 o 
  10   1   6       35.81       51.62      7.36 o 
  11   1   6       14.21       14.13      5.81 o 
  12   1   6      234.70      212.58     14.52 o 
  13   1   6       99.38       91.17     10.99 o 
  14   1   6        4.71        0.00      7.27 o 
  15   1   6      476.27      501.39     22.50 o 
  16   1   6       78.70       77.89     12.07 o 
  17   1   6       14.01       10.43      6.99 o 
  18   1   6       33.30       14.12      9.72 o 
  19   1   6       23.85       30.82     11.01 o 
  20   1   6      112.61      137.33     15.48 o 
  21   1   6       32.06       46.48      9.94 o 
  22   1   6       40.68       55.78      8.47 o 
  23   1   6        1.89        0.00      6.57 o 
  24   1   6        4.01        9.56      5.48 o 
  25   1   6        2.68        0.00      5.27 o 
  26   1   6        0.74        3.59      6.43 o 
 -29   2   6       38.37       37.53      7.32 o 
 -28   2   6        2.81       10.43      5.58 o 
 -27   2   6        0.33        0.00      7.84 o 
 -26   2   6      114.17      119.90     13.78 o 
 -25   2   6       53.32       65.35     11.05 o 
 -24   2   6        2.98        0.00      9.73 o 
 -23   2   6       97.83      129.74     14.22 o 
 -22   2   6      109.13      119.66     13.39 o 
 -21   2   6        1.16        0.00      8.11 o 
 -20   2   6       14.85       23.69      8.21 o 
 -19   2   6        4.14        8.28      7.33 o 
 -18   2   6        2.12       10.87      6.30 o 
 -17   2   6        7.27        1.85      7.43 o 
 -16   2   6      213.45      226.17     16.65 o 
 -15   2   6      111.01      126.45     12.33 o 
 -14   2   6        1.44        5.16      6.58 o 
 -13   2   6      157.19      158.14     13.11 o 
 -12   2   6       19.08       21.69      7.19 o 
 -11   2   6       82.70       65.32      9.00 o 
 -10   2   6      268.89      247.57     15.63 o 
  -9   2   6      221.09      217.42     14.43 o 
  -8   2   6      235.91      191.46     13.62 o 
  -7   2   6       61.55       66.29      8.85 o 
  -6   2   6       39.88       29.31      7.46 o 
  -5   2   6       21.53       17.99      6.05 o 
  -4   2   6       31.04       36.11      6.35 o 
  -3   2   6      160.58      156.17     12.64 o 
  -2   2   6       10.22       24.28      7.23 o 
  -1   2   6      133.41      138.63     12.44 o 
   0   2   6        6.53        5.32      5.32 o 
   1   2   6        0.96        3.81      4.22 o 
   2   2   6       50.45       45.99      6.78 o 
   3   2   6        0.02        0.00      5.40 o 
   4   2   6       12.12        9.54      5.10 o 
   5   2   6       15.46        7.22      6.15 o 
   6   2   6      214.76      246.57     15.56 o 
   7   2   6        1.16        0.00      5.70 o 
   8   2   6       11.57       12.03      7.41 o 
   9   2   6      133.86      152.98     13.07 o 
  10   2   6       18.61       19.01      7.79 o 
  11   2   6      376.91      482.41     23.14 o 
  12   2   6        7.69       11.53      7.82 o 
  13   2   6      217.86      237.10     17.66 o 
  14   2   6       19.94       16.48      7.05 o 
  15   2   6        2.73        4.25      5.58 o 
  16   2   6       23.45       24.00      8.30 o 
  17   2   6        5.28        0.00      8.46 o 
  18   2   6        0.55        6.75      6.11 o 
  19   2   6        1.85        2.22      8.87 o 
  20   2   6       32.24       25.55     10.09 o 
  21   2   6        1.60        0.00      8.68 o 
  22   2   6       55.83       48.35      9.41 o 
  23   2   6       28.28       28.01      8.42 o 
  24   2   6        0.15        2.68      5.94 o 
 -24   3   6        3.57        0.00      5.24 o 
 -23   3   6       14.27       16.59      6.19 o 
 -22   3   6       14.31       16.06      9.04 o 
 -21   3   6        3.92        1.91      5.36 o 
 -20   3   6       86.91       93.06     11.30 o 
 -19   3   6        4.07       11.22      4.90 o 
 -18   3   6       24.41       34.56      9.01 o 
 -17   3   6       10.09       22.21      7.57 o 
 -16   3   6        3.75       11.64      7.77 o 
 -15   3   6      110.35      131.33     13.61 o 
 -14   3   6        0.61        9.53      6.02 o 
 -13   3   6       57.75       65.66     10.63 o 
 -12   3   6        0.51        0.00      7.13 o 
 -11   3   6       38.55       25.44      9.07 o 
 -10   3   6       10.01        0.00      9.24 o 
  -9   3   6       81.11       74.63     11.56 o 
  -8   3   6       36.56       52.23     11.58 o 
  -7   3   6      235.07      227.71     17.52 o 
  -6   3   6      114.63       89.34     13.93 o 
  -5   3   6       32.35       46.44      9.16 o 
  -4   3   6      269.21      271.63     18.97 o 
  -3   3   6      856.85      782.99     30.72 o 
  -2   3   6       24.88       33.66     10.45 o 
  -1   3   6      224.09      226.32     17.01 o 
   0   3   6       42.06       43.45      8.74 o 
   1   3   6       77.97       65.91     10.13 o 
   2   3   6        5.67        1.92      7.28 o 
   3   3   6       55.24       41.22      9.67 o 
   4   3   6        1.05        5.94      6.46 o 
   5   3   6       11.16       18.86      6.54 o 
   6   3   6       49.56       53.15     10.36 o 
   7   3   6       48.92       49.47      9.65 o 
   8   3   6       91.84       95.69     12.36 o 
   9   3   6        0.50       11.23      7.00 o 
  10   3   6       40.94       48.42      9.75 o 
  11   3   6       21.38       37.26      9.11 o 
  12   3   6        3.49        1.03      7.20 o 
  13   3   6        0.84        0.00      9.23 o 
  14   3   6        2.90        0.97      6.68 o 
  15   3   6        4.09       12.11      7.46 o 
  16   3   6       55.66       46.61     10.27 o 
  17   3   6        6.78       11.59      7.10 o 
  18   3   6       31.82       32.50      8.14 o 
  19   3   6        3.26        0.00      4.31 o 
 -14   4   6        0.02        0.00      5.09 o 
 -13   4   6        9.92       12.22      4.57 o 
 -12   4   6        2.19        8.94      4.43 o 
 -11   4   6       41.01       33.67      7.12 o 
 -10   4   6       15.76       11.77      6.23 o 
  -9   4   6       15.40       17.60      7.27 o 
  -8   4   6        0.01        2.40      5.45 o 
  -7   4   6        2.69        8.26      5.97 o 
  -6   4   6       25.69       29.97      6.73 o 
  -5   4   6        2.19        0.00      5.71 o 
  -4   4   6       17.55       21.09      7.79 o 
  -3   4   6       78.55       60.07     10.30 o 
  -2   4   6        9.95       12.70      7.59 o 
  -1   4   6        6.19        7.66      7.07 o 
   0   4   6        0.49        2.55      6.70 o 
   1   4   6       10.79        5.06      6.58 o 
   2   4   6       14.03       11.79      5.93 o 
   3   4   6        0.11        0.00      6.86 o 
   4   4   6        8.29       13.36      6.36 o 
   5   4   6        1.16        0.00      5.85 o 
   6   4   6       19.60        4.08      6.90 o 
   7   4   6        0.02        8.97      4.37 o 
   8   4   6        4.77        5.61      5.30 o 
   9   4   6        1.32        8.70      4.71 o 
 -31   1   7        0.05        0.00      4.98 o 
 -30   1   7        0.48        0.00      6.46 o 
 -29   1   7        2.96        8.85      6.30 o 
 -28   1   7       19.55        0.00      6.13 o 
 -27   1   7       11.07       24.84      6.88 o 
 -26   1   7        0.42        8.32      7.80 o 
 -25   1   7      278.47      315.05     21.53 o 
 -24   1   7       12.45       36.03     10.12 o 
 -23   1   7      203.95      222.50     17.94 o 
 -22   1   7       33.47       20.45      9.10 o 
 -21   1   7        0.85        0.00      6.08 o 
 -20   1   7       20.68        9.14      7.99 o 
 -19   1   7        1.65        0.88      5.72 o 
 -18   1   7        7.62        0.00      6.96 o 
 -17   1   7        2.69        5.53      5.77 o 
 -16   1   7       31.40       17.92      6.29 o 
 -15   1   7       37.49       40.88      6.70 o 
 -14   1   7       59.25       57.31      8.05 o 
 -13   1   7      361.80      369.67     16.99 o 
 -12   1   7        5.02        4.53      4.89 o 
 -11   1   7      409.72      417.98     17.69 o 
 -10   1   7        0.86        0.59      4.09 o 
  -9   1   7       51.17       48.43      6.92 o 
  -8   1   7        3.98        6.61      3.89 o 
  -7   1   7        2.19        2.96      3.79 o 
  -6   1   7      119.68      111.36      9.28 o 
  -5   1   7        6.13        9.55      4.29 o 
  -4   1   7      308.75      320.46     14.47 o 
  -3   1   7       33.85       35.97      5.85 o 
  -2   1   7       11.28       18.96      5.49 o 
  -1   1   7      527.57      558.26     19.36 o 
   0   1   7      261.41      246.63     13.35 o 
   1   1   7      332.52      333.78     15.26 o 
   2   1   7      125.39      143.04     10.73 o 
   3   1   7        1.19        0.00      3.59 o 
   4   1   7        0.08        3.69      3.69 o 
   5   1   7        3.76       10.09      4.25 o 
   6   1   7        0.27        0.00      4.01 o 
   7   1   7        0.26        0.00      3.67 o 
   8   1   7       24.46        7.59      6.56 o 
   9   1   7       19.36       21.57      5.33 o 
  10   1   7      175.92      187.97     14.19 o 
  11   1   7      503.18      521.90     22.22 o 
  12   1   7      437.27      508.55     22.84 o 
  13   1   7      508.76      532.17     24.63 o 
  14   1   7        0.63        0.00      8.04 o 
  15   1   7        0.87       16.50      7.81 o 
  16   1   7      418.85      499.09     25.58 o 
  17   1   7        8.29        3.27      7.59 o 
  18   1   7        2.10        0.00      6.67 o 
  19   1   7        3.64        4.51      6.57 o 
  20   1   7       11.02        4.61      6.60 o 
  21   1   7        0.08        8.94      4.95 o 
  22   1   7        0.01        0.00      6.84 o 
  23   1   7        1.13        0.00      7.23 o 
  24   1   7       15.10        6.36      5.51 o 
 -28   2   7       45.45       23.90      7.69 o 
 -27   2   7        0.17        1.98      6.49 o 
 -26   2   7       32.12       27.36      9.78 o 
 -25   2   7      154.77      175.59     16.03 o 
 -24   2   7      118.19      128.06     14.13 o 
 -23   2   7        2.65        0.00      7.98 o 
 -22   2   7       24.68       32.25      9.49 o 
 -21   2   7       23.38       29.63     10.11 o 
 -20   2   7       12.89       20.85      7.56 o 
 -19   2   7        6.71        7.86      7.44 o 
 -18   2   7       29.70       38.31      9.65 o 
 -17   2   7        0.08        9.59      7.51 o 
 -16   2   7       90.75      107.35     11.87 o 
 -15   2   7      146.50      148.45     14.52 o 
 -14   2   7       31.21       28.84      8.44 o 
 -13   2   7        4.76        3.79      5.95 o 
 -12   2   7       80.06       62.85     11.46 o 
 -11   2   7       14.17       24.10      7.40 o 
 -10   2   7        4.88       13.19      7.27 o 
  -9   2   7      458.16      393.31     20.09 o 
  -8   2   7       74.33       71.06     10.81 o 
  -7   2   7      138.64      112.04     12.60 o 
  -6   2   7       13.16       13.46      8.15 o 
  -5   2   7      403.51      359.52     19.23 o 
  -4   2   7       27.93       30.35      7.66 o 
  -3   2   7       63.20       67.38      9.72 o 
  -2   2   7       33.37       30.44      7.68 o 
  -1   2   7        0.60        3.43      5.34 o 
   0   2   7        0.01        0.00      4.52 o 
   1   2   7       13.88       27.51      6.43 o 
   2   2   7        4.02        2.60      5.06 o 
   3   2   7       11.95       16.77      6.14 o 
   4   2   7       33.97       39.34      8.04 o 
   5   2   7        1.08        0.00      5.98 o 
   6   2   7       30.22       27.85      8.15 o 
   7   2   7        0.12        0.00      6.38 o 
   8   2   7      152.64      177.48     14.00 o 
   9   2   7        9.23       20.95      8.57 o 
  10   2   7       54.07       67.40     11.44 o 
  11   2   7        0.76        0.00      9.39 o 
  12   2   7        1.80        3.27      7.75 o 
  13   2   7       39.71       36.40     10.29 o 
  14   2   7        7.94       21.46      7.37 o 
  15   2   7       43.49       56.09     11.22 o 
  16   2   7       35.25       16.09     10.69 o 
  17   2   7        6.67        9.18      7.08 o 
  18   2   7        6.18        0.00      7.68 o 
  19   2   7        1.44        4.31      6.31 o 
  20   2   7       14.08       22.87      7.04 o 
  21   2   7        0.23        7.78      5.46 o 
  22   2   7        0.86        0.00      5.21 o 
 -23   3   7        2.01        3.84      5.26 o 
 -22   3   7        9.70       13.37      4.43 o 
 -21   3   7        5.07        8.10      6.44 o 
 -20   3   7        8.18        7.58      6.72 o 
 -19   3   7        0.14        0.00      6.20 o 
 -18   3   7        0.06        0.00      6.91 o 
 -17   3   7        0.98        0.00      7.36 o 
 -16   3   7       17.00       26.02      7.54 o 
 -15   3   7       25.50       18.57      8.86 o 
 -14   3   7        0.10       11.07      5.23 o 
 -13   3   7       78.97       76.06     10.25 o 
 -12   3   7        6.95        5.52      8.85 o 
 -11   3   7      119.98      109.49     14.39 o 
 -10   3   7       49.60       56.64     11.23 o 
  -9   3   7      191.42      147.23     18.11 o 
  -8   3   7        2.43       15.02      7.64 o 
  -7   3   7        6.35        5.41      7.79 o 
  -6   3   7        5.55        0.00      9.39 o 
  -5   3   7        4.23        0.00      9.12 o 
  -4   3   7       86.02       95.36     12.69 o 
  -3   3   7      130.16      123.78     15.72 o 
  -2   3   7        2.69       16.88      7.12 o 
  -1   3   7        3.35        0.00      8.94 o 
   0   3   7        2.78        0.00      7.73 o 
   1   3   7       40.63       36.10     10.30 o 
   2   3   7        9.54       10.62      7.65 o 
   3   3   7       17.08       12.86      7.85 o 
   4   3   7        0.21        0.00      7.78 o 
   5   3   7        4.13       12.87      6.43 o 
   6   3   7       58.74       34.38     11.83 o 
   7   3   7        2.69        6.51      6.99 o 
   8   3   7        5.73       12.90      6.51 o 
   9   3   7       33.50       58.03      9.44 o 
  10   3   7        7.89        1.03      8.39 o 
  11   3   7       46.22       68.81     10.59 o 
  12   3   7       16.52       13.56     10.32 o 
  13   3   7        8.38        8.14      7.22 o 
  14   3   7        4.97       16.96      7.25 o 
  15   3   7       17.96       16.37      8.79 o 
  16   3   7       12.21        3.72      6.66 o 
 -11   4   7        0.95        5.73      3.69 o 
 -10   4   7        0.03        8.15      4.38 o 
  -9   4   7        0.64        3.04      4.39 o 
  -8   4   7        0.03        0.00      5.60 o 
  -7   4   7       42.77       43.25      7.74 o 
  -6   4   7        3.30        0.00      6.90 o 
  -5   4   7        9.93       12.91      6.46 o 
  -4   4   7       26.46       28.40      8.15 o 
  -3   4   7      138.89       72.65     11.47 o 
  -2   4   7        1.23       17.20      6.49 o 
  -1   4   7       24.95       21.32      7.03 o 
   0   4   7        6.52        6.53      5.83 o 
   1   4   7       31.47       19.57      6.93 o 
   2   4   7        4.78        7.31      6.47 o 
   3   4   7       24.75        8.85      6.83 o 
   4   4   7        0.16        0.00      6.62 o 
 -31   0   8        0.84        5.01      5.94 o 
 -30   0   8       11.00       14.84      6.56 o 
 -29   0   8        1.94        2.15      7.76 o 
 -28   0   8        1.81        9.92      5.08 o 
 -27   0   8       12.06        3.24      8.70 o 
 -26   0   8       24.34       20.35      7.53 o 
 -25   0   8      228.08      242.64     17.32 o 
 -24   0   8      108.30       99.04     13.00 o 
 -23   0   8      617.69      608.70     26.48 o 
 -22   0   8       81.14       93.22     10.35 o 
 -21   0   8      196.29      170.77     15.06 o 
 -20   0   8        0.06        0.00      5.68 o 
 -19   0   8        1.86        0.75      4.61 o 
 -18   0   8       59.09       60.98      9.57 o 
 -17   0   8       11.74       18.58      4.96 o 
 -16   0   8       16.71       14.52      5.69 o 
 -15   0   8        0.71        2.50      4.80 o 
 -14   0   8      119.09      114.65      9.16 o 
 -13   0   8      303.55      284.46     14.20 o 
 -12   0   8       12.78       10.67      4.80 o 
 -11   0   8      543.60      493.10     18.34 o 
 -10   0   8      443.57      422.88     15.81 o 
  -9   0   8        0.41        0.00      3.27 o 
  -8   0   8        0.01        0.00      2.96 o 
  -7   0   8        6.75        6.33      3.86 o 
  -6   0   8       21.55       24.18      5.11 o 
  -5   0   8       63.81       54.96      6.26 o 
  -4   0   8      361.29      373.72     14.35 o 
  -3   0   8      343.98      347.72     14.37 o 
  -2   0   8      111.59      111.08      8.24 o 
  -1   0   8     1077.43     1131.08     24.38 o 
   0   0   8       26.32       21.59      5.08 o 
   1   0   8      512.44      509.44     16.87 o 
   2   0   8      377.72      381.22     14.94 o 
   3   0   8       72.49       69.77      6.64 o 
   4   0   8        8.74        5.69      4.61 o 
   5   0   8       49.52       48.34      6.02 o 
   6   0   8        7.75        7.75      4.34 o 
   7   0   8       37.50       32.50      5.72 o 
   8   0   8      215.11      195.73     11.92 o 
   9   0   8       29.82       24.93      5.55 o 
  10   0   8       23.80       20.24      7.18 o 
  11   0   8     1383.66     1365.61     33.15 o 
  12   0   8      633.12      645.38     24.60 o 
  13   0   8      911.48      959.32     30.15 o 
  14   0   8      452.75      470.33     22.51 o 
  15   0   8        4.31        0.00      8.72 o 
  16   0   8      487.43      487.47     23.91 o 
  17   0   8       12.54       10.84      7.95 o 
  18   0   8        2.83        0.00      5.58 o 
  19   0   8        0.29        0.00      7.49 o 
  20   0   8       61.93       56.70     10.21 o 
  21   0   8        2.98        0.00      5.19 o 
  22   0   8        4.97        0.00      6.23 o 
  23   0   8        2.96        0.00      5.39 o 
 -30   1   8       19.04       11.55      7.81 o 
 -29   1   8       25.18       27.17      8.59 o 
 -28   1   8        0.08        0.00      7.27 o 
 -27   1   8       39.82       42.90      9.87 o 
 -26   1   8       10.73        0.00      8.67 o 
 -25   1   8       85.82       95.05     12.78 o 
 -24   1   8      144.68      128.96     14.77 o 
 -23   1   8        9.36        6.84      9.66 o 
 -22   1   8        4.28        0.00      9.23 o 
 -21   1   8       22.25       26.53      8.22 o 
 -20   1   8        3.36        4.05      6.41 o 
 -19   1   8        2.04        1.03      4.25 o 
 -18   1   8      100.39      119.01     13.07 o 
 -17   1   8        0.20        6.12      4.87 o 
 -16   1   8      281.40      272.39     17.26 o 
 -15   1   8       25.61       24.36      8.40 o 
 -14   1   8      113.51      119.34     11.81 o 
 -13   1   8       31.00       33.48      8.25 o 
 -12   1   8      216.87      234.93     14.98 o 
 -11   1   8       26.35       15.85      7.22 o 
 -10   1   8       41.77       35.98      8.37 o 
  -9   1   8     1086.34      974.71     27.66 o 
  -8   1   8        4.49        4.82      4.82 o 
  -7   1   8       41.37       41.22      7.28 o 
  -6   1   8      138.19      121.81     10.10 o 
  -5   1   8      265.23      238.84     13.96 o 
  -4   1   8        0.09        0.70      4.69 o 
  -3   1   8        4.84        7.25      3.62 o 
  -2   1   8       40.59       45.18      7.13 o 
  -1   1   8      237.04      242.61     13.76 o 
   0   1   8       21.72       21.52      5.81 o 
   1   1   8       95.79      110.59      9.30 o 
   2   1   8      136.20      144.42     11.85 o 
   3   1   8       25.82       18.24      5.46 o 
   4   1   8       60.68       57.86      8.85 o 
   5   1   8        8.39       13.91      5.73 o 
   6   1   8       13.94       20.35      5.06 o 
   7   1   8      113.96       99.03     12.10 o 
   8   1   8      129.99      120.58     12.71 o 
   9   1   8        0.55        0.00      6.56 o 
  10   1   8      202.09      221.77     16.14 o 
  11   1   8       18.05       28.53      7.51 o 
  12   1   8       77.95      102.16     11.95 o 
  13   1   8        7.57       20.22      7.08 o 
  14   1   8        0.02        0.00      7.67 o 
  15   1   8        2.10        0.00      9.65 o 
  16   1   8       49.88       61.48     10.61 o 
  17   1   8        0.00        2.29      6.97 o 
  18   1   8       32.53       16.97      9.40 o 
  19   1   8        5.19        0.00      6.81 o 
  20   1   8       31.18       22.16      7.99 o 
  21   1   8        7.16       13.77      6.55 o 
  22   1   8        9.57        3.58      6.14 o 
 -27   2   8       40.65       32.07      8.16 o 
 -26   2   8       17.24        1.96      8.01 o 
 -25   2   8       82.67       48.47     12.02 o 
 -24   2   8      104.11      125.15     16.08 o 
 -23   2   8        2.15       16.31      8.28 o 
 -22   2   8        4.86        3.60      9.53 o 
 -21   2   8       48.44       57.02     12.62 o 
 -20   2   8       83.34      100.90     13.94 o 
 -19   2   8       16.65        7.17      8.29 o 
 -18   2   8        1.38        0.00      7.09 o 
 -17   2   8        8.24       16.24      7.12 o 
 -16   2   8        0.42        0.00      8.12 o 
 -15   2   8       88.88       86.30     14.36 o 
 -14   2   8        3.96       11.90      7.94 o 
 -13   2   8      333.04      363.03     22.16 o 
 -12   2   8      109.83      133.19     14.91 o 
 -11   2   8      555.87      561.11     25.23 o 
 -10   2   8        0.02        0.00      9.23 o 
  -9   2   8      281.82      227.77     17.74 o 
  -8   2   8      101.09       83.43     12.42 o 
  -7   2   8       34.44       39.45     11.30 o 
  -6   2   8      167.70      132.88     15.06 o 
  -5   2   8      149.70      147.53     14.08 o 
  -4   2   8        3.06        0.00      5.72 o 
  -3   2   8       53.75       59.97     11.58 o 
  -2   2   8      112.32      111.55     12.41 o 
  -1   2   8       33.50       24.96      8.93 o 
   0   2   8       20.10       27.05      7.39 o 
   1   2   8       29.05       25.36      6.83 o 
   2   2   8        8.71        3.90      8.22 o 
   3   2   8      108.08       89.70     11.15 o 
   4   2   8       14.32       15.18      7.66 o 
   5   2   8       14.10        0.00      8.64 o 
   6   2   8       33.21       36.76      8.50 o 
   7   2   8       12.69       12.81      7.80 o 
   8   2   8      144.90      137.50     15.15 o 
   9   2   8       18.84       32.30      8.60 o 
  10   2   8       90.92      105.46     14.33 o 
  11   2   8       63.11       96.84     12.98 o 
  12   2   8        0.28        0.00      6.87 o 
  13   2   8        3.30        2.38      7.77 o 
  14   2   8        0.02        0.00      7.40 o 
  15   2   8        1.24        0.00      7.35 o 
  16   2   8        7.98        1.16      8.82 o 
  17   2   8       21.60       19.52      9.21 o 
  18   2   8        1.22        2.10      6.79 o 
  19   2   8        1.82        8.60      5.53 o 
  20   2   8        7.15       11.49      5.83 o 
 -21   3   8        5.11        2.42      5.45 o 
 -20   3   8       30.79       19.25      6.97 o 
 -19   3   8        3.67        0.00      6.03 o 
 -18   3   8        3.87        0.00      6.29 o 
 -17   3   8        0.58        2.05      5.25 o 
 -16   3   8        0.46        3.14      6.07 o 
 -15   3   8        5.66       13.00      7.46 o 
 -14   3   8        0.63        0.00      7.27 o 
 -13   3   8        1.51       24.59      5.91 o 
 -12   3   8        1.08        1.11      7.90 o 
 -11   3   8        0.00        0.00      7.28 o 
 -10   3   8       65.97       78.45     13.76 o 
  -9   3   8       68.27       58.05     12.87 o 
  -8   3   8       22.02       21.53      8.43 o 
  -7   3   8       15.33       12.52      9.13 o 
  -6   3   8        1.74       14.79      7.46 o 
  -5   3   8      115.58       88.32     14.16 o 
  -4   3   8        4.05       10.22      8.52 o 
  -3   3   8       52.95       55.32     11.11 o 
  -2   3   8        6.92        0.00      7.82 o 
  -1   3   8       11.43        0.00      8.82 o 
   0   3   8        0.59        4.51      8.12 o 
   1   3   8       36.66       28.12      8.82 o 
   2   3   8        2.79        0.00      7.21 o 
   3   3   8       54.51       52.60      9.87 o 
   4   3   8        0.28       12.31      6.65 o 
   5   3   8       35.38       28.90      9.55 o 
   6   3   8        0.17        8.88      6.75 o 
   7   3   8       30.60       40.40      8.54 o 
   8   3   8        6.87       10.76      7.73 o 
   9   3   8       55.80       80.65     11.48 o 
  10   3   8        0.22       14.56      6.45 o 
  11   3   8        0.05        4.07      6.84 o 
  12   3   8        2.02       10.72      6.68 o 
  13   3   8        6.92        6.64      6.19 o 
  14   3   8        1.81        4.46      5.28 o 
 -28   1   9        0.75        3.11      6.41 o 
 -27   1   9        1.56        3.30      6.83 o 
 -26   1   9       33.79       10.34      9.54 o 
 -25   1   9       68.67       69.31     11.44 o 
 -24   1   9        2.50        1.14      8.74 o 
 -23   1   9       99.39      110.03     14.95 o 
 -22   1   9        8.01        0.00      8.97 o 
 -21   1   9        6.74       10.21      8.10 o 
 -20   1   9        9.16        7.68      9.41 o 
 -19   1   9        7.80       12.77      6.45 o 
 -18   1   9       11.35       12.39      6.66 o 
 -17   1   9        0.17        1.94      6.06 o 
 -16   1   9        9.10       10.59      6.13 o 
 -15   1   9        0.10        9.21      4.92 o 
 -14   1   9      462.17      465.18     22.46 o 
 -13   1   9      486.88      467.31     22.63 o 
 -12   1   9       39.38       27.95      8.45 o 
 -11   1   9     1021.32     1001.84     30.92 o 
 -10   1   9       37.06       44.51      9.19 o 
  -9   1   9       68.93       57.28     10.11 o 
  -8   1   9      198.55      181.31     13.55 o 
  -7   1   9       40.99       37.25      8.96 o 
  -6   1   9       14.76       10.01      5.72 o 
  -5   1   9       12.13        5.35      6.30 o 
  -4   1   9        0.22        0.00      5.22 o 
  -3   1   9        0.04        0.00      4.75 o 
  -2   1   9       21.75       11.50      5.10 o 
  -1   1   9       23.60       28.58      7.11 o 
   0   1   9       23.45       16.39      6.53 o 
   1   1   9        0.03        4.77      4.28 o 
   2   1   9       67.73       71.60     10.76 o 
   3   1   9        3.66        3.25      5.17 o 
   4   1   9        2.34        0.85      6.53 o 
   5   1   9       30.54       29.40      8.18 o 
   6   1   9       18.70       16.01      7.88 o 
   7   1   9       66.14       80.00     11.20 o 
   8   1   9      338.04      412.25     22.64 o 
   9   1   9       20.16       31.54      8.14 o 
  10   1   9       16.36        9.25      8.85 o 
  11   1   9      371.05      445.70     25.95 o 
  12   1   9        0.69        0.00      8.79 o 
  13   1   9      100.03      116.73     15.54 o 
  14   1   9      209.21      211.77     20.59 o 
  15   1   9        0.16        0.00      9.07 o 
  16   1   9        4.07       11.13      7.97 o 
  17   1   9        7.75        0.00      7.70 o 
  18   1   9        1.71        6.18      6.59 o 
  19   1   9        1.01        0.00      6.14 o 
  20   1   9        0.17        0.00      6.34 o 
 -25   2   9       42.91       46.45      8.76 o 
 -24   2   9       54.20       58.28     10.51 o 
 -23   2   9        3.69        7.62      8.05 o 
 -22   2   9        4.74        0.00      6.71 o 
 -21   2   9        3.54        0.00      7.63 o 
 -20   2   9        5.36        0.00      8.27 o 
 -19   2   9        1.93        4.96      8.30 o 
 -18   2   9        3.42        2.48      7.56 o 
 -17   2   9        0.81        0.00      7.99 o 
 -16   2   9       16.35       24.42      8.09 o 
 -15   2   9        1.45        7.30      7.86 o 
 -14   2   9       18.15       30.88      9.34 o 
 -13   2   9       24.45       44.46     10.08 o 
 -12   2   9       13.49       28.79      9.50 o 
 -11   2   9       51.88       29.50     11.65 o 
 -10   2   9      128.96      128.88     16.67 o 
  -9   2   9      393.15      382.41     24.11 o 
  -8   2   9       28.44       13.19     10.03 o 
  -7   2   9        0.46        6.58      6.58 o 
  -6   2   9       96.59       90.93     13.29 o 
  -5   2   9       37.57       35.57     10.99 o 
  -4   2   9        5.48       12.99      6.99 o 
  -3   2   9        0.78       11.84      6.42 o 
  -2   2   9        5.34        7.56      7.12 o 
  -1   2   9      193.75      211.52     16.94 o 
   0   2   9       53.22       59.01     11.95 o 
   1   2   9       99.32       91.34     13.63 o 
   2   2   9       76.31      100.02     12.48 o 
   3   2   9      117.85      138.21     14.16 o 
   4   2   9        7.14        0.00      9.89 o 
   5   2   9       10.91       16.04      7.60 o 
   6   2   9        2.29        6.99      7.56 o 
   7   2   9      169.51      177.46     16.80 o 
   8   2   9       28.79       22.50      9.73 o 
   9   2   9        1.96        5.93      8.24 o 
  10   2   9       45.34       52.37      9.76 o 
  11   2   9        3.14        0.00      9.22 o 
  12   2   9        0.96        0.00      7.89 o 
  13   2   9       19.12       30.72      8.56 o 
  14   2   9       22.52       29.67      7.83 o 
  15   2   9       34.32       33.52      9.74 o 
  16   2   9        0.04        8.93      5.17 o 
  17   2   9       27.46       29.48      5.71 o 
 -19   3   9        0.92        0.00      6.27 o 
 -18   3   9        0.02        3.52      6.29 o 
 -17   3   9        1.30        0.00      5.53 o 
 -16   3   9        1.29        3.83      4.49 o 
 -15   3   9       11.35       16.08      6.32 o 
 -14   3   9        0.01        2.06      5.89 o 
 -13   3   9       10.38        6.35      7.41 o 
 -12   3   9       23.09       12.00      8.78 o 
 -11   3   9        6.51        0.00      6.39 o 
 -10   3   9        0.18       15.62      5.02 o 
  -9   3   9       14.83       12.34      7.71 o 
  -8   3   9        0.04        0.00      7.45 o 
  -7   3   9        0.16        3.39      7.16 o 
  -6   3   9        8.05        9.16      8.05 o 
  -5   3   9        9.53        7.96      7.48 o 
  -4   3   9        0.68        0.00      7.85 o 
  -3   3   9        4.18        0.00      7.08 o 
  -2   3   9       11.11       11.44      7.18 o 
  -1   3   9        1.48        0.00      7.12 o 
   0   3   9        1.97        0.00      5.49 o 
   1   3   9       19.44       17.91      7.07 o 
   2   3   9        0.63       12.28      6.60 o 
   3   3   9       58.56       50.63     11.01 o 
   4   3   9        1.50        0.00      9.75 o 
   5   3   9        1.04        0.00      7.65 o 
   6   3   9        0.73        4.17      6.15 o 
   7   3   9        0.67        6.12      5.62 o 
   8   3   9        0.05        0.00      7.77 o 
   9   3   9       24.91       27.01      8.40 o 
  10   3   9        0.01        7.42      6.12 o 
 -28   0  10        3.55        8.28      4.66 o 
 -27   0  10       27.86       30.84      9.67 o 
 -26   0  10       11.98       17.26      6.84 o 
 -25   0  10       68.04       58.38     10.20 o 
 -24   0  10       22.59       20.37      7.97 o 
 -23   0  10       97.86       87.24     12.08 o 
 -22   0  10       56.25       60.48      9.99 o 
 -21   0  10        0.14        0.00      5.26 o 
 -20   0  10        6.67        1.00      7.13 o 
 -19   0  10        4.85        1.87      5.30 o 
 -18   0  10       12.59        6.32      6.32 o 
 -17   0  10       75.58       74.60     10.46 o 
 -16   0  10      181.98      186.01     14.48 o 
 -15   0  10      161.22      175.99     14.09 o 
 -14   0  10      895.09      932.88     29.63 o 
 -13   0  10      684.51      720.58     25.91 o 
 -12   0  10       15.20       12.62      8.34 o 
 -11   0  10     1917.30     2029.85     41.71 o 
 -10   0  10       49.45       46.95      9.19 o 
  -9   0  10      114.24       85.16     10.01 o 
  -8   0  10      438.36      427.60     19.01 o 
  -7   0  10        3.68        0.00      5.49 o 
  -6   0  10       34.45       37.76      6.83 o 
  -5   0  10        0.89        0.00      4.28 o 
  -4   0  10       34.17       32.85      7.00 o 
  -3   0  10       24.45       32.95      6.61 o 
  -2   0  10       95.94       98.70      9.15 o 
  -1   0  10       55.34       54.68      7.71 o 
   0   0  10        9.00        6.97      5.01 o 
   1   0  10       40.37       26.08      5.73 o 
   2   0  10        8.20       10.76      4.79 o 
   3   0  10       22.61       42.87      7.35 o 
   4   0  10        7.95        9.88      5.29 o 
   5   0  10      140.95      142.63     12.68 o 
   6   0  10       69.19       70.45     10.45 o 
   7   0  10       76.98       77.98     10.17 o 
   8   0  10      294.24      340.39     19.96 o 
   9   0  10        4.58        0.00      6.18 o 
  10   0  10       90.28       68.59     12.87 o 
  11   0  10       99.23       90.31     12.11 o 
  12   0  10      169.93      182.14     15.25 o 
  13   0  10        7.67        9.76      7.00 o 
  14   0  10      121.47      102.93     13.44 o 
  15   0  10        0.57        0.98      5.77 o 
  16   0  10       10.15        8.22      6.58 o 
  17   0  10       18.23       23.42      5.79 o 
  18   0  10        0.46        0.00      5.83 o 
 -27   1  10        3.34        9.96      5.85 o 
 -26   1  10        1.11        0.00      7.11 o 
 -25   1  10       68.59       81.23     12.86 o 
 -24   1  10        0.16        1.15      6.43 o 
 -23   1  10       95.84       97.39     13.48 o 
 -22   1  10        0.00        0.00      7.98 o 
 -21   1  10       72.55       92.00     12.25 o 
 -20   1  10        0.23       10.49      6.08 o 
 -19   1  10       81.70       91.86     13.05 o 
 -18   1  10       50.54       67.48     10.59 o 
 -17   1  10        4.94        3.26      7.83 o 
 -16   1  10        1.04        0.00      6.37 o 
 -15   1  10        0.43        6.21      7.24 o 
 -14   1  10        9.27        4.11      7.70 o 
 -13   1  10        3.97        0.00      9.56 o 
 -12   1  10       13.33        3.92      9.12 o 
 -11   1  10       44.72       46.65      9.68 o 
 -10   1  10      322.35      295.55     18.88 o 
  -9   1  10       42.47       13.81      9.45 o 
  -8   1  10      117.84       75.54     12.39 o 
  -7   1  10       85.93       76.64     10.37 o 
  -6   1  10       28.97       19.70      8.37 o 
  -5   1  10       52.66       65.13      9.59 o 
  -4   1  10       78.61       91.84     10.07 o 
  -3   1  10       29.75       38.44      7.98 o 
  -2   1  10      150.88      189.68     14.13 o 
  -1   1  10      153.81      144.25     13.56 o 
   0   1  10      214.39      243.05     16.43 o 
   1   1  10       78.99       74.44     11.04 o 
   2   1  10      148.86      159.06     13.96 o 
   3   1  10      164.69      159.31     14.92 o 
   4   1  10       25.79       18.79      8.45 o 
   5   1  10        4.07        3.04      7.23 o 
   6   1  10        0.28        0.00      6.24 o 
   7   1  10       65.33       57.13     10.36 o 
   8   1  10       46.03       57.26     10.23 o 
   9   1  10        2.02        9.93      6.36 o 
  10   1  10       30.03       27.85     10.33 o 
  11   1  10      134.01      167.15     15.45 o 
  12   1  10       63.67       67.00     13.09 o 
  13   1  10       51.01       50.56     12.21 o 
  14   1  10       79.06       68.40     12.74 o 
  15   1  10       60.22       51.10     10.14 o 
  16   1  10        0.01        8.64      5.57 o 
  17   1  10       27.25       18.77      5.62 o 
 -23   2  10        3.72        0.98      7.13 o 
 -22   2  10        8.56       13.36      6.24 o 
 -21   2  10       17.75       13.08      8.44 o 
 -20   2  10       22.43       37.41      8.12 o 
 -19   2  10       13.36       11.80      7.99 o 
 -18   2  10       24.75       10.85      9.10 o 
 -17   2  10        0.00        6.07      7.25 o 
 -16   2  10        4.27        6.25      7.85 o 
 -15   2  10       29.60       22.31     10.06 o 
 -14   2  10      119.54      144.19     17.00 o 
 -13   2  10       87.04       91.79     14.41 o 
 -12   2  10       79.14       70.42     13.98 o 
 -11   2  10       22.65        9.79      8.67 o 
 -10   2  10       14.65       14.68      8.41 o 
  -9   2  10        3.31        0.00      9.86 o 
  -8   2  10       31.56       20.47      8.74 o 
  -7   2  10       11.74       13.17      8.74 o 
  -6   2  10       14.77       20.32      9.59 o 
  -5   2  10        0.05       12.01      6.29 o 
  -4   2  10        3.52        4.71      7.58 o 
  -3   2  10       17.85        8.41      8.41 o 
  -2   2  10       16.80       11.94      6.97 o 
  -1   2  10        9.54       15.59      9.77 o 
   0   2  10       21.25       35.98      9.31 o 
   1   2  10       81.36       98.62     12.77 o 
   2   2  10        1.89        0.00      9.33 o 
   3   2  10       94.11       71.45     13.24 o 
   4   2  10        0.96        0.00      8.18 o 
   5   2  10        5.00        0.00     10.33 o 
   6   2  10        2.37        8.42      7.89 o 
   7   2  10        7.71        4.75      9.10 o 
   8   2  10        2.19        1.11      7.20 o 
   9   2  10       22.85       34.72      9.43 o 
  10   2  10       22.75       23.66      9.78 o 
  11   2  10       66.72       86.84     11.38 o 
  12   2  10       12.79       14.55      7.72 o 
  13   2  10       28.90       46.15      9.27 o 
  14   2  10       33.74       32.21      9.24 o 
 -15   3  10       95.49       66.36      9.96 o 
 -14   3  10        7.70        4.58      8.31 o 
 -13   3  10       40.13       30.14      7.73 o 
 -12   3  10       11.81       15.56      7.41 o 
 -11   3  10        0.02        0.00      6.51 o 
 -10   3  10        1.17        8.08      4.53 o 
  -9   3  10       10.81       16.55      6.56 o 
  -8   3  10        7.87        3.18      6.57 o 
  -7   3  10       15.45       17.90      7.70 o 
  -6   3  10        2.50        3.15      6.61 o 
  -5   3  10       21.22       34.04      7.48 o 
  -4   3  10       14.29        1.06      8.75 o 
  -3   3  10        0.00        0.00      7.98 o 
  -2   3  10        0.00        1.04      6.46 o 
  -1   3  10        4.05        6.29      6.79 o 
   0   3  10       17.04       14.59      7.40 o 
   1   3  10        0.08        0.00      8.34 o 
   2   3  10       15.43        7.07      8.63 o 
   3   3  10       17.93       11.86      7.24 o 
   4   3  10       11.29       21.26      6.99 o 
   5   3  10        0.20        1.92      5.76 o 
   6   3  10       15.06       20.95      7.01 o 
 -24   1  11        1.72        3.14      6.09 o 
 -23   1  11        0.26        5.45      5.88 o 
 -22   1  11       25.31       18.17      9.08 o 
 -21   1  11       47.73       33.55     10.18 o 
 -20   1  11        2.86        8.13      7.06 o 
 -19   1  11       20.09       26.99     10.31 o 
 -18   1  11       22.51       15.24     10.00 o 
 -17   1  11       28.50       30.22      8.72 o 
 -16   1  11       72.00       85.13     12.11 o 
 -15   1  11       15.39       24.96      9.47 o 
 -14   1  11      271.38      284.41     22.18 o 
 -13   1  11      283.33      280.26     19.60 o 
 -12   1  11       21.80       34.81      9.73 o 
 -11   1  11      296.92      300.63     21.20 o 
 -10   1  11      318.31      351.26     21.28 o 
  -9   1  11        3.95        0.00      9.78 o 
  -8   1  11      136.85      141.66     16.11 o 
  -7   1  11        2.29        4.18      7.09 o 
  -6   1  11        6.27        0.00      8.09 o 
  -5   1  11       17.55       21.60      6.94 o 
  -4   1  11       21.06        4.16      6.06 o 
  -3   1  11        4.85        4.16      6.06 o 
  -2   1  11      102.81       90.27     12.37 o 
  -1   1  11       38.59       27.16      8.21 o 
   0   1  11        7.40       15.80      7.08 o 
   1   1  11      138.80      141.57     15.04 o 
   2   1  11        8.49       12.89      7.46 o 
   3   1  11        1.42        2.14      7.19 o 
   4   1  11       35.89       33.01      8.91 o 
   5   1  11       34.43       33.27      9.47 o 
   6   1  11       17.59       15.64      8.74 o 
   7   1  11        9.98       19.01      5.32 o 
   8   1  11        6.20       14.41      5.55 o 
   9   1  11        0.94        7.66      4.81 o 
  10   1  11       10.97       18.29      5.81 o 
  11   1  11       15.40        9.33      8.61 o 
  12   1  11       89.81      104.56     12.12 o 
  13   1  11       11.48       15.05      7.17 o 
  14   1  11       16.99       17.64      8.17 o 
 -20   2  11        8.12        2.01      6.94 o 
 -19   2  11       60.75       58.19      9.60 o 
 -18   2  11       47.67       34.68      9.37 o 
 -17   2  11       11.02       14.59      8.34 o 
 -16   2  11       12.77        3.44      9.63 o 
 -15   2  11       27.90       30.69      9.28 o 
 -14   2  11        6.60        0.00      8.70 o 
 -13   2  11        2.93        2.39      7.54 o 
 -12   2  11       21.57       29.35      8.97 o 
 -11   2  11        5.48        2.47      7.03 o 
 -10   2  11        0.68        1.18      7.50 o 
  -9   2  11        0.07        8.63      6.90 o 
  -8   2  11        5.19        0.00      8.55 o 
  -7   2  11        0.04        4.96      7.77 o 
  -6   2  11        9.10        9.92      6.97 o 
  -5   2  11        3.60       14.88      6.04 o 
  -4   2  11        0.68        0.00      6.95 o 
  -3   2  11        8.39       12.37      7.71 o 
  -2   2  11       30.27       30.66      9.11 o 
  -1   2  11       12.86       19.50      9.82 o 
   0   2  11      107.56      132.50     15.00 o 
   1   2  11        6.18        8.40      6.75 o 
   2   2  11       80.63       86.03     14.98 o 
   3   2  11       47.85       39.02     10.61 o 
   4   2  11        0.00        4.62      7.35 o 
   5   2  11        2.57        0.00      6.30 o 
   6   2  11        9.73        6.71      8.13 o 
   7   2  11        0.02        0.00      5.87 o 
   8   2  11        3.79        8.32      6.34 o 
   9   2  11        3.01        4.93      5.29 o 
  10   2  11        3.00        0.00      8.55 o 
 -22   0  12        2.11        0.00      7.86 o 
 -21   0  12      179.43      159.11     17.71 o 
 -20   0  12        0.52        0.00      6.66 o 
 -19   0  12       72.96       86.69     11.12 o 
 -18   0  12       18.30       18.65      7.65 o 
 -17   0  12        0.00        0.00      6.00 o 
 -16   0  12       87.50       73.55     11.93 o 
 -15   0  12        0.05        4.01      7.92 o 
 -14   0  12      155.91      147.71     15.72 o 
 -13   0  12      289.47      279.63     19.07 o 
 -12   0  12      274.06      283.51     19.87 o 
 -11   0  12       59.53       64.88     11.85 o 
 -10   0  12      958.92      956.97     33.67 o 
  -9   0  12      204.31      261.81     17.95 o 
  -8   0  12       73.18       74.12     10.82 o 
  -7   0  12       57.16       47.38      9.87 o 
  -6   0  12       29.19       42.66      7.99 o 
  -5   0  12       17.43        9.12      7.57 o 
  -4   0  12      124.17      121.80     14.00 o 
  -3   0  12        5.11        1.87      8.19 o 
  -2   0  12      375.96      364.66     21.13 o 
  -1   0  12       88.55       74.64     11.18 o 
   0   0  12      128.66      139.16     13.65 o 
   1   0  12      109.32      126.22     12.48 o 
   2   0  12      176.20      177.90     16.22 o 
   3   0  12        3.43        2.85      6.72 o 
   4   0  12      185.07      206.83     16.94 o 
   5   0  12       14.34       10.42      6.55 o 
   6   0  12       11.99        1.84      6.69 o 
   7   0  12        8.18       15.84      5.94 o 
   8   0  12        2.17        1.81      5.17 o 
   9   0  12       49.67       57.79      9.69 o 
  10   0  12       16.44       18.85      5.38 o 
  11   0  12        7.63        5.71      6.09 o 
 -21   1  12       22.11        6.34      7.80 o 
 -20   1  12        0.00        0.00      8.62 o 
 -19   1  12       69.04       42.26     11.66 o 
 -18   1  12       65.08       66.81     12.08 o 
 -17   1  12        2.44        5.69      5.47 o 
 -16   1  12        2.43        9.20      7.11 o 
 -15   1  12        8.78        9.25      8.17 o 
 -14   1  12        1.91       16.22      8.17 o 
 -13   1  12       15.91       25.35      7.28 o 
 -12   1  12       45.44       70.10     11.36 o 
 -11   1  12       91.72      129.23     13.38 o 
 -10   1  12       41.23       47.76     11.21 o 
  -9   1  12       10.15        2.22      8.51 o 
  -8   1  12        0.60        0.00      7.77 o 
  -7   1  12        2.36        9.01      8.39 o 
  -6   1  12        9.78        2.22      7.40 o 
  -5   1  12        0.46        0.00      8.62 o 
  -4   1  12        2.32       13.38      6.13 o 
  -3   1  12        0.36        3.42      5.75 o 
  -2   1  12        0.28        5.60      6.57 o 
  -1   1  12        2.85       12.34      6.65 o 
   0   1  12        5.60        0.00      5.51 o 
   1   1  12       14.22       20.14      7.23 o 
   2   1  12       24.90       14.48      6.77 o 
   3   1  12       13.98        1.15      8.13 o 
   4   1  12        2.22        0.00      6.59 o 
   5   1  12        0.24        0.00      7.26 o 
   6   1  12        6.00       10.53      6.16 o 
   7   1  12       13.06       10.16      5.98 o 
   8   1  12        6.45        2.92      6.13 o 
   9   1  12        7.92        8.48      6.27 o 
  10   1  12       26.16       21.31      7.87 o 
 -16   2  12        9.25        4.96      6.76 o 
 -15   2  12        1.62        3.03      6.34 o 
 -14   2  12        1.13        1.08      5.81 o 
 -13   2  12        6.63        7.54      5.40 o 
 -12   2  12        0.00        0.00      9.12 o 
 -11   2  12       11.21        0.00      8.80 o 
 -10   2  12        1.38        0.00      7.65 o 
  -9   2  12       15.08       18.18      8.20 o 
  -8   2  12        2.33        1.12      7.50 o 
  -7   2  12        5.22        0.00      9.00 o 
  -6   2  12       46.41       46.85     11.15 o 
  -5   2  12        3.80        0.00      7.87 o 
  -4   2  12        7.01        6.82      8.38 o 
  -3   2  12       17.84        0.00      8.96 o 
  -2   2  12        0.45        4.47      6.54 o 
  -1   2  12        0.19        0.00      5.78 o 
   0   2  12        6.48        9.72      8.16 o 
   1   2  12        5.82       14.84      6.51 o 
   2   2  12        1.45        4.13      7.08 o 
   3   2  12        1.01        4.06      5.86 o 
   4   2  12        5.50        0.99      6.86 o 
 -16   1  13        6.72        0.00      6.68 o 
 -15   1  13        0.65        0.00      7.48 o 
 -14   1  13        3.33       11.84      6.94 o 
 -13   1  13       35.93       22.89      9.78 o 
 -12   1  13       94.29       84.38     13.63 o 
 -11   1  13        0.87        4.38      6.41 o 
 -10   1  13      107.31       88.19     14.43 o 
  -9   1  13       33.59       30.85     10.72 o 
  -8   1  13        4.03        8.79      7.27 o 
  -7   1  13        6.78        6.62      9.65 o 
  -6   1  13       11.78       17.52      7.46 o 
  -5   1  13        6.40        1.08      6.67 o 
  -4   1  13       15.16       19.51      8.00 o 
  -3   1  13        4.08        0.00      5.90 o 
  -2   1  13       60.00       31.84     11.30 o 
  -1   1  13       14.53        6.31      7.73 o 
   0   1  13       31.94       18.58      9.14 o 
   1   1  13        2.34        0.00      7.53 o 
   2   1  13       64.75       51.29      8.58 o 
   3   1  13       11.51        2.87      7.26 o 
   4   1  13       14.26       16.66      6.84 o 
  -9   0  14       36.44       20.74      8.56 o 
  -8   0  14        0.03        0.95      5.25 o 
  -7   0  14       10.20       21.35      7.17 o 
  -6   0  14        7.87       10.99      5.50 o 
  -5   0  14        2.04        0.00      5.01 o 
  -4   0  14        5.35        0.00      5.42 o 
                                                 
